# Supplementary material for: Identification and Replication of Loci Involved in Camptothecin-Induced Cytotoxicity Using CEPH Pedigrees
Source: PLoS One. 2011 May 5;6(5):e17561. doi: 10.1371/journal.pone.0017561 (PMC3088663; doi:10.1371/journal.pone.0017561)
Supplement: Dataset S1 — LOD score thresholds. Gene dropping permutations were used to identify LOD score thresholds for significant and suggestive linkage. LOD score cut-offs corresponding to a genome-wide p-values less than or equal to .05 for each drug at each dose were found, and used to define significant LOD score peaks. LOD score cut-offs corresponding to a genome-wide p-values less than or equal to .05 for each drug at each dose were found, and used to define significant LOD score peaks. LOD score cutoffs for suggestive peaks were defined as the minimum LOD score to achieve a p-value of 0.05 at each chromosome for each drug-dose phenotype. Significant and suggestive peak thresholds for each drug-dose combination on each chromosome as generated by permutation analysis are listed. (XLS) [file pone.0017561.s007.xls]

## Sheet: Permutation thresholds
Dataset S1. Gene dropping permutations were used to identify LOD score thresholds for significant and suggestive linkage. LOD score cut-offs corresponding to a genome-wide p-values less than or equal to .05 for each drug at each dose were found, and used to define significant LOD score peaks. LOD score cut-offs corresponding to a genome-wide p-values less than or equal to .05 for each drug at eac…
LOD Score Permutation Thresholds for Camptothecin Analogues
Drug	Dose (mM)	Chromosome	Significance Threshold	Suggestive Threshold
9AC	6e-08	1	1.03	0.505
9AC	6e-08	2	1.103	0.524
9AC	6e-08	3	1.127	0.541
9AC	6e-08	4	1.136	0.537
9AC	6e-08	5	1.218	0.558
9AC	6e-08	6	1.11	0.534
9AC	6e-08	7	1.103	0.533
9AC	6e-08	8	1.162	0.547
9AC	6e-08	9	1.087	0.528
9AC	6e-08	10	1.164	0.553
9AC	6e-08	11	1.11	0.532
9AC	6e-08	12	1.117	0.539
9AC	6e-08	13	1.077	0.521
9AC	6e-08	14	1.174	0.556
9AC	6e-08	15	1.079	0.528
9AC	6e-08	16	1.066	0.501
9AC	6e-08	17	1.164	0.549
9AC	6e-08	18	1.134	0.547
9AC	6e-08	19	1.144	0.548
9AC	6e-08	20	1.151	0.545
9AC	6e-08	21	1.073	0.514
9AC	6e-08	22	1.037	0.503
9AC	6.4e-07	1	1.275	0.58
9AC	6.4e-07	2	1.327	0.592
9AC	6.4e-07	3	1.367	0.602
9AC	6.4e-07	4	1.342	0.596
9AC	6.4e-07	5	1.467	0.607
9AC	6.4e-07	6	1.344	0.598
9AC	6.4e-07	7	1.347	0.596
9AC	6.4e-07	8	1.365	0.592
9AC	6.4e-07	9	1.332	0.593
9AC	6.4e-07	10	1.39	0.616
9AC	6.4e-07	11	1.305	0.598
9AC	6.4e-07	12	1.345	0.595
9AC	6.4e-07	13	1.335	0.589
9AC	6.4e-07	14	1.371	0.606
9AC	6.4e-07	15	1.327	0.574
9AC	6.4e-07	16	1.289	0.557
9AC	6.4e-07	17	1.447	0.607
9AC	6.4e-07	18	1.363	0.602
9AC	6.4e-07	19	1.365	0.595
9AC	6.4e-07	20	1.393	0.605
9AC	6.4e-07	21	1.35	0.596
9AC	6.4e-07	22	1.246	0.574
9AC	3.2e-06	1	1.234	0.558
9AC	3.2e-06	2	1.558	0.624
9AC	3.2e-06	3	1.611	0.63
9AC	3.2e-06	4	1.314	0.576
9AC	3.2e-06	5	1.396	0.591
9AC	3.2e-06	6	1.563	0.614
9AC	3.2e-06	7	1.582	0.619
9AC	3.2e-06	8	1.35	0.586
9AC	3.2e-06	9	1.571	0.636
9AC	3.2e-06	10	1.646	0.646
9AC	3.2e-06	11	1.592	0.617
9AC	3.2e-06	12	1.423	0.589
9AC	3.2e-06	13	1.521	0.617
9AC	3.2e-06	14	1.438	0.592
9AC	3.2e-06	15	1.549	0.626
9AC	3.2e-06	16	1.292	0.559
9AC	3.2e-06	17	1.412	0.597
9AC	3.2e-06	18	1.576	0.617
9AC	3.2e-06	19	1.597	0.624
9AC	3.2e-06	20	1.368	0.598
9AC	3.2e-06	21	1.581	0.613
9AC	3.2e-06	22	1.452	0.597
9AC	8e-06	1	1.267	0.57
9AC	8e-06	2	1.588	0.625
9AC	8e-06	3	1.659	0.659
9AC	8e-06	4	1.36	0.576
9AC	8e-06	5	1.482	0.605
9AC	8e-06	6	1.624	0.624
9AC	8e-06	7	1.644	0.644
9AC	8e-06	8	1.393	0.592
9AC	8e-06	9	1.565	0.614
9AC	8e-06	10	1.656	0.656
9AC	8e-06	11	1.574	0.617
9AC	8e-06	12	1.498	0.606
9AC	8e-06	13	1.594	0.616
9AC	8e-06	14	1.491	0.606
9AC	8e-06	15	1.545	0.612
9AC	8e-06	16	1.287	0.564
9AC	8e-06	17	1.432	0.591
9AC	8e-06	18	1.627	0.627
9AC	8e-06	19	1.639	0.639
9AC	8e-06	20	1.423	0.595
9AC	8e-06	21	1.527	0.605
9AC	8e-06	22	1.505	0.614
9AC	1.2e-05	1	1.479	0.61
9AC	1.2e-05	2	1.54	0.62
9AC	1.2e-05	3	1.609	0.623
9AC	1.2e-05	4	1.545	0.606
9AC	1.2e-05	5	1.645	0.645
9AC	1.2e-05	6	1.579	0.616
9AC	1.2e-05	7	1.575	0.623
9AC	1.2e-05	8	1.585	0.619
9AC	1.2e-05	9	1.526	0.607
9AC	1.2e-05	10	1.604	0.614
9AC	1.2e-05	11	1.555	0.614
9AC	1.2e-05	12	1.58	0.627
9AC	1.2e-05	13	1.536	0.623
9AC	1.2e-05	14	1.621	0.621
9AC	1.2e-05	15	1.544	0.608
9AC	1.2e-05	16	1.51	0.598
9AC	1.2e-05	17	1.609	0.611
9AC	1.2e-05	18	1.604	0.612
9AC	1.2e-05	19	1.61	0.611
9AC	1.2e-05	20	1.607	0.62
9AC	1.2e-05	21	1.523	0.609
9AC	1.2e-05	22	1.487	0.6
9AC	1.6e-05	1	1.363	0.595
9AC	1.6e-05	2	1.422	0.6
9AC	1.6e-05	3	1.477	0.61
9AC	1.6e-05	4	1.454	0.592
9AC	1.6e-05	5	1.547	0.607
9AC	1.6e-05	6	1.45	0.602
9AC	1.6e-05	7	1.446	0.606
9AC	1.6e-05	8	1.487	0.605
9AC	1.6e-05	9	1.424	0.601
9AC	1.6e-05	10	1.474	0.604
9AC	1.6e-05	11	1.455	0.597
9AC	1.6e-05	12	1.467	0.612
9AC	1.6e-05	13	1.414	0.598
9AC	1.6e-05	14	1.527	0.612
9AC	1.6e-05	15	1.409	0.591
9AC	1.6e-05	16	1.4	0.578
9AC	1.6e-05	17	1.525	0.599
9AC	1.6e-05	18	1.49	0.605
9AC	1.6e-05	19	1.488	0.602
9AC	1.6e-05	20	1.498	0.613
9AC	1.6e-05	21	1.388	0.593
9AC	1.6e-05	22	1.391	0.58
9AC	8e-05	1	1.173	0.545
9AC	8e-05	2	1.208	0.559
9AC	8e-05	3	1.279	0.577
9AC	8e-05	4	1.235	0.564
9AC	8e-05	5	1.336	0.594
9AC	8e-05	6	1.236	0.571
9AC	8e-05	7	1.253	0.575
9AC	8e-05	8	1.266	0.581
9AC	8e-05	9	1.239	0.566
9AC	8e-05	10	1.282	0.567
9AC	8e-05	11	1.229	0.56
9AC	8e-05	12	1.256	0.566
9AC	8e-05	13	1.226	0.551
9AC	8e-05	14	1.292	0.573
9AC	8e-05	15	1.196	0.551
9AC	8e-05	16	1.22	0.543
9AC	8e-05	17	1.323	0.579
9AC	8e-05	18	1.303	0.579
9AC	8e-05	19	1.286	0.574
9AC	8e-05	20	1.293	0.586
9AC	8e-05	21	1.223	0.562
9AC	8e-05	22	1.18	0.54
9AC	0.002	1	1.297	0.575
9AC	0.002	2	1.386	0.592
9AC	0.002	3	1.463	0.613
9AC	0.002	4	1.401	0.6
9AC	0.002	5	1.504	0.602
9AC	0.002	6	1.4	0.608
9AC	0.002	7	1.43	0.614
9AC	0.002	8	1.414	0.604
9AC	0.002	9	1.414	0.612
9AC	0.002	10	1.472	0.609
9AC	0.002	11	1.431	0.601
9AC	0.002	12	1.447	0.615
9AC	0.002	13	1.382	0.604
9AC	0.002	14	1.46	0.616
9AC	0.002	15	1.424	0.604
9AC	0.002	16	1.404	0.588
9AC	0.002	17	1.448	0.606
9AC	0.002	18	1.464	0.609
9AC	0.002	19	1.522	0.613
9AC	0.002	20	1.492	0.615
9AC	0.002	21	1.385	0.603
9AC	0.002	22	1.361	0.582
9AC	0.01	1	1.096	0.523
9AC	0.01	2	1.14	0.538
9AC	0.01	3	1.204	0.558
9AC	0.01	4	1.166	0.542
9AC	0.01	5	1.25	0.571
9AC	0.01	6	1.169	0.536
9AC	0.01	7	1.169	0.549
9AC	0.01	8	1.177	0.56
9AC	0.01	9	1.141	0.539
9AC	0.01	10	1.195	0.565
9AC	0.01	11	1.134	0.535
9AC	0.01	12	1.177	0.546
9AC	0.01	13	1.148	0.535
9AC	0.01	14	1.213	0.569
9AC	0.01	15	1.146	0.534
9AC	0.01	16	1.118	0.521
9AC	0.01	17	1.231	0.549
9AC	0.01	18	1.167	0.557
9AC	0.01	19	1.199	0.567
9AC	0.01	20	1.21	0.56
9AC	0.01	21	1.132	0.535
9AC	0.01	22	1.092	0.521
9NC	1e-08	1	1.073	0.515
9NC	1e-08	2	1.136	0.528
9NC	1e-08	3	1.19	0.554
9NC	1e-08	4	1.148	0.535
9NC	1e-08	5	1.285	0.574
9NC	1e-08	6	1.168	0.546
9NC	1e-08	7	1.164	0.541
9NC	1e-08	8	1.207	0.549
9NC	1e-08	9	1.144	0.539
9NC	1e-08	10	1.211	0.56
9NC	1e-08	11	1.163	0.541
9NC	1e-08	12	1.176	0.551
9NC	1e-08	13	1.138	0.537
9NC	1e-08	14	1.195	0.551
9NC	1e-08	15	1.13	0.521
9NC	1e-08	16	1.15	0.522
9NC	1e-08	17	1.252	0.556
9NC	1e-08	18	1.214	0.557
9NC	1e-08	19	1.201	0.559
9NC	1e-08	20	1.227	0.565
9NC	1e-08	21	1.151	0.53
9NC	1e-08	22	1.101	0.516
9NC	1e-07	1	0.879	0.446
9NC	1e-07	2	0.933	0.464
9NC	1e-07	3	0.977	0.488
9NC	1e-07	4	0.975	0.481
9NC	1e-07	5	1.05	0.514
9NC	1e-07	6	0.95	0.477
9NC	1e-07	7	0.967	0.479
9NC	1e-07	8	0.982	0.485
9NC	1e-07	9	0.936	0.475
9NC	1e-07	10	1.003	0.5
9NC	1e-07	11	0.943	0.477
9NC	1e-07	12	0.974	0.481
9NC	1e-07	13	0.932	0.471
9NC	1e-07	14	0.997	0.497
9NC	1e-07	15	0.951	0.469
9NC	1e-07	16	0.909	0.458
9NC	1e-07	17	1.014	0.498
9NC	1e-07	18	0.986	0.484
9NC	1e-07	19	0.979	0.49
9NC	1e-07	20	0.999	0.505
9NC	1e-07	21	0.934	0.457
9NC	1e-07	22	0.908	0.455
9NC	3.01e-06	1	1.452	0.607
9NC	3.01e-06	2	1.505	0.612
9NC	3.01e-06	3	1.553	0.619
9NC	3.01e-06	4	1.514	0.611
9NC	3.01e-06	5	1.638	0.638
9NC	3.01e-06	6	1.518	0.615
9NC	3.01e-06	7	1.522	0.611
9NC	3.01e-06	8	1.555	0.615
9NC	3.01e-06	9	1.509	0.617
9NC	3.01e-06	10	1.561	0.616
9NC	3.01e-06	11	1.527	0.628
9NC	3.01e-06	12	1.553	0.623
9NC	3.01e-06	13	1.486	0.609
9NC	3.01e-06	14	1.598	0.62
9NC	3.01e-06	15	1.453	0.602
9NC	3.01e-06	16	1.493	0.598
9NC	3.01e-06	17	1.585	0.603
9NC	3.01e-06	18	1.573	0.613
9NC	3.01e-06	19	1.558	0.615
9NC	3.01e-06	20	1.548	0.605
9NC	3.01e-06	21	1.525	0.619
9NC	3.01e-06	22	1.449	0.589
9NC	5e-06	1	1.377	0.589
9NC	5e-06	2	1.558	0.611
9NC	5e-06	3	1.659	0.659
9NC	5e-06	4	1.437	0.596
9NC	5e-06	5	1.544	0.607
9NC	5e-06	6	1.61	0.625
9NC	5e-06	7	1.598	0.617
9NC	5e-06	8	1.484	0.613
9NC	5e-06	9	1.576	0.614
9NC	5e-06	10	1.647	0.647
9NC	5e-06	11	1.612	0.638
9NC	5e-06	12	1.572	0.618
9NC	5e-06	13	1.568	0.617
9NC	5e-06	14	1.543	0.618
9NC	5e-06	15	1.558	0.614
9NC	5e-06	16	1.4	0.586
9NC	5e-06	17	1.51	0.594
9NC	5e-06	18	1.652	0.652
9NC	5e-06	19	1.683	0.683
9NC	5e-06	20	1.498	0.609
9NC	5e-06	21	1.564	0.63
9NC	5e-06	22	1.477	0.613
9NC	8e-06	1	1.138	0.529
9NC	8e-06	2	1.158	0.545
9NC	8e-06	3	1.219	0.571
9NC	8e-06	4	1.216	0.551
9NC	8e-06	5	1.304	0.577
9NC	8e-06	6	1.219	0.559
9NC	8e-06	7	1.2	0.56
9NC	8e-06	8	1.217	0.562
9NC	8e-06	9	1.179	0.546
9NC	8e-06	10	1.245	0.577
9NC	8e-06	11	1.205	0.568
9NC	8e-06	12	1.227	0.571
9NC	8e-06	13	1.181	0.546
9NC	8e-06	14	1.263	0.574
9NC	8e-06	15	1.153	0.542
9NC	8e-06	16	1.183	0.533
9NC	8e-06	17	1.263	0.556
9NC	8e-06	18	1.222	0.565
9NC	8e-06	19	1.246	0.564
9NC	8e-06	20	1.242	0.576
9NC	8e-06	21	1.167	0.548
9NC	8e-06	22	1.088	0.531
9NC	1.5e-05	1	1.441	0.61
9NC	1.5e-05	2	1.447	0.613
9NC	1.5e-05	3	1.536	0.627
9NC	1.5e-05	4	1.518	0.608
9NC	1.5e-05	5	1.623	0.623
9NC	1.5e-05	6	1.526	0.624
9NC	1.5e-05	7	1.496	0.626
9NC	1.5e-05	8	1.551	0.615
9NC	1.5e-05	9	1.488	0.612
9NC	1.5e-05	10	1.547	0.631
9NC	1.5e-05	11	1.512	0.63
9NC	1.5e-05	12	1.543	0.618
9NC	1.5e-05	13	1.489	0.609
9NC	1.5e-05	14	1.547	0.626
9NC	1.5e-05	15	1.469	0.609
9NC	1.5e-05	16	1.467	0.607
9NC	1.5e-05	17	1.556	0.599
9NC	1.5e-05	18	1.542	0.638
9NC	1.5e-05	19	1.572	0.619
9NC	1.5e-05	20	1.551	0.625
9NC	1.5e-05	21	1.407	0.617
9NC	1.5e-05	22	1.411	0.598
9NC	8e-05	1	1.145	0.538
9NC	8e-05	2	1.185	0.551
9NC	8e-05	3	1.245	0.568
9NC	8e-05	4	1.22	0.544
9NC	8e-05	5	1.315	0.576
9NC	8e-05	6	1.235	0.554
9NC	8e-05	7	1.21	0.556
9NC	8e-05	8	1.24	0.568
9NC	8e-05	9	1.209	0.559
9NC	8e-05	10	1.257	0.569
9NC	8e-05	11	1.2	0.559
9NC	8e-05	12	1.23	0.567
9NC	8e-05	13	1.173	0.551
9NC	8e-05	14	1.268	0.572
9NC	8e-05	15	1.218	0.548
9NC	8e-05	16	1.187	0.538
9NC	8e-05	17	1.281	0.563
9NC	8e-05	18	1.255	0.571
9NC	8e-05	19	1.261	0.571
9NC	8e-05	20	1.243	0.564
9NC	8e-05	21	1.236	0.569
9NC	8e-05	22	1.149	0.53
9NC	0.002	1	1.142	0.531
9NC	0.002	2	1.201	0.545
9NC	0.002	3	1.246	0.569
9NC	0.002	4	1.215	0.547
9NC	0.002	5	1.309	0.571
9NC	0.002	6	1.221	0.562
9NC	0.002	7	1.199	0.554
9NC	0.002	8	1.255	0.555
9NC	0.002	9	1.22	0.565
9NC	0.002	10	1.279	0.569
9NC	0.002	11	1.204	0.558
9NC	0.002	12	1.251	0.575
9NC	0.002	13	1.222	0.547
9NC	0.002	14	1.27	0.583
9NC	0.002	15	1.229	0.546
9NC	0.002	16	1.198	0.541
9NC	0.002	17	1.318	0.578
9NC	0.002	18	1.257	0.568
9NC	0.002	19	1.261	0.571
9NC	0.002	20	1.283	0.572
9NC	0.002	21	1.19	0.569
9NC	0.002	22	1.149	0.528
9NC	0.01	1	1.251	0.564
9NC	0.01	2	1.299	0.573
9NC	0.01	3	1.362	0.599
9NC	0.01	4	1.311	0.574
9NC	0.01	5	1.442	0.589
9NC	0.01	6	1.342	0.588
9NC	0.01	7	1.322	0.587
9NC	0.01	8	1.339	0.58
9NC	0.01	9	1.322	0.588
9NC	0.01	10	1.379	0.588
9NC	0.01	11	1.303	0.581
9NC	0.01	12	1.348	0.591
9NC	0.01	13	1.336	0.587
9NC	0.01	14	1.404	0.611
9NC	0.01	15	1.308	0.576
9NC	0.01	16	1.317	0.567
9NC	0.01	17	1.437	0.592
9NC	0.01	18	1.362	0.596
9NC	0.01	19	1.365	0.593
9NC	0.01	20	1.363	0.589
9NC	0.01	21	1.324	0.575
9NC	0.01	22	1.264	0.561
CICPT	0.08	1	1.114	0.525
CICPT	0.08	2	1.131	0.527
CICPT	0.08	3	1.243	0.551
CICPT	0.08	4	1.184	0.543
CICPT	0.08	5	1.264	0.57
CICPT	0.08	6	1.194	0.547
CICPT	0.08	7	1.181	0.545
CICPT	0.08	8	1.218	0.552
CICPT	0.08	9	1.188	0.549
CICPT	0.08	10	1.228	0.558
CICPT	0.08	11	1.161	0.548
CICPT	0.08	12	1.198	0.546
CICPT	0.08	13	1.161	0.542
CICPT	0.08	14	1.224	0.554
CICPT	0.08	15	1.161	0.535
CICPT	0.08	16	1.153	0.528
CICPT	0.08	17	1.272	0.566
CICPT	0.08	18	1.177	0.548
CICPT	0.08	19	1.196	0.556
CICPT	0.08	20	1.235	0.566
CICPT	0.08	21	1.146	0.527
CICPT	0.08	22	1.093	0.517
CICPT	0.4	1	1.359	0.593
CICPT	0.4	2	1.424	0.603
CICPT	0.4	3	1.54	0.608
CICPT	0.4	4	1.482	0.6
CICPT	0.4	5	1.526	0.599
CICPT	0.4	6	1.506	0.607
CICPT	0.4	7	1.498	0.603
CICPT	0.4	8	1.458	0.605
CICPT	0.4	9	1.499	0.627
CICPT	0.4	10	1.566	0.613
CICPT	0.4	11	1.506	0.607
CICPT	0.4	12	1.518	0.609
CICPT	0.4	13	1.513	0.617
CICPT	0.4	14	1.534	0.614
CICPT	0.4	15	1.48	0.619
CICPT	0.4	16	1.455	0.59
CICPT	0.4	17	1.511	0.603
CICPT	0.4	18	1.512	0.611
CICPT	0.4	19	1.517	0.602
CICPT	0.4	20	1.555	0.615
CICPT	0.4	21	1.476	0.619
CICPT	0.4	22	1.421	0.595
CICPT	0.5	1	1.344	0.582
CICPT	0.5	2	1.387	0.599
CICPT	0.5	3	1.482	0.613
CICPT	0.5	4	1.439	0.61
CICPT	0.5	5	1.551	0.607
CICPT	0.5	6	1.424	0.595
CICPT	0.5	7	1.409	0.597
CICPT	0.5	8	1.454	0.605
CICPT	0.5	9	1.418	0.595
CICPT	0.5	10	1.486	0.615
CICPT	0.5	11	1.392	0.603
CICPT	0.5	12	1.437	0.595
CICPT	0.5	13	1.387	0.595
CICPT	0.5	14	1.452	0.601
CICPT	0.5	15	1.408	0.602
CICPT	0.5	16	1.395	0.57
CICPT	0.5	17	1.491	0.596
CICPT	0.5	18	1.447	0.604
CICPT	0.5	19	1.508	0.618
CICPT	0.5	20	1.499	0.604
CICPT	0.5	21	1.443	0.607
CICPT	0.5	22	1.341	0.59
CICPT	0.7	1	1.434	0.613
CICPT	0.7	2	1.474	0.598
CICPT	0.7	3	1.533	0.609
CICPT	0.7	4	1.496	0.61
CICPT	0.7	5	1.628	0.628
CICPT	0.7	6	1.499	0.609
CICPT	0.7	7	1.48	0.606
CICPT	0.7	8	1.543	0.622
CICPT	0.7	9	1.489	0.608
CICPT	0.7	10	1.542	0.613
CICPT	0.7	11	1.485	0.606
CICPT	0.7	12	1.509	0.601
CICPT	0.7	13	1.472	0.603
CICPT	0.7	14	1.538	0.597
CICPT	0.7	15	1.466	0.603
CICPT	0.7	16	1.427	0.588
CICPT	0.7	17	1.566	0.602
CICPT	0.7	18	1.505	0.603
CICPT	0.7	19	1.619	0.625
CICPT	0.7	20	1.596	0.615
CICPT	0.7	21	1.495	0.618
CICPT	0.7	22	1.437	0.607
CICPT	1	1	1.247	0.573
CICPT	1	2	1.314	0.59
CICPT	1	3	1.374	0.598
CICPT	1	4	1.337	0.588
CICPT	1	5	1.455	0.593
CICPT	1	6	1.335	0.589
CICPT	1	7	1.311	0.587
CICPT	1	8	1.375	0.599
CICPT	1	9	1.306	0.586
CICPT	1	10	1.379	0.604
CICPT	1	11	1.292	0.59
CICPT	1	12	1.34	0.591
CICPT	1	13	1.299	0.576
CICPT	1	14	1.384	0.589
CICPT	1	15	1.299	0.587
CICPT	1	16	1.268	0.566
CICPT	1	17	1.375	0.574
CICPT	1	18	1.34	0.588
CICPT	1	19	1.418	0.602
CICPT	1	20	1.414	0.601
CICPT	1	21	1.311	0.586
CICPT	1	22	1.284	0.582
CICPT	2	1	1.387	0.596
CICPT	2	2	1.433	0.61
CICPT	2	3	1.526	0.618
CICPT	2	4	1.445	0.61
CICPT	2	5	1.573	0.598
CICPT	2	6	1.462	0.614
CICPT	2	7	1.483	0.608
CICPT	2	8	1.502	0.623
CICPT	2	9	1.462	0.607
CICPT	2	10	1.523	0.613
CICPT	2	11	1.453	0.606
CICPT	2	12	1.478	0.605
CICPT	2	13	1.454	0.598
CICPT	2	14	1.53	0.609
CICPT	2	15	1.391	0.598
CICPT	2	16	1.404	0.584
CICPT	2	17	1.497	0.58
CICPT	2	18	1.498	0.597
CICPT	2	19	1.555	0.608
CICPT	2	20	1.551	0.614
CICPT	2	21	1.446	0.611
CICPT	2	22	1.408	0.604
CICPT	3	1	1.362	0.589
CICPT	3	2	1.411	0.61
CICPT	3	3	1.492	0.618
CICPT	3	4	1.396	0.608
CICPT	3	5	1.534	0.605
CICPT	3	6	1.406	0.605
CICPT	3	7	1.422	0.607
CICPT	3	8	1.441	0.616
CICPT	3	9	1.446	0.603
CICPT	3	10	1.478	0.613
CICPT	3	11	1.405	0.602
CICPT	3	12	1.479	0.613
CICPT	3	13	1.421	0.609
CICPT	3	14	1.479	0.61
CICPT	3	15	1.357	0.597
CICPT	3	16	1.379	0.576
CICPT	3	17	1.46	0.584
CICPT	3	18	1.465	0.605
CICPT	3	19	1.479	0.605
CICPT	3	20	1.501	0.619
CICPT	3	21	1.427	0.606
CICPT	3	22	1.381	0.597
CICPT	4	1	1.372	0.592
CICPT	4	2	1.401	0.611
CICPT	4	3	1.475	0.621
CICPT	4	4	1.392	0.608
CICPT	4	5	1.543	0.612
CICPT	4	6	1.408	0.605
CICPT	4	7	1.419	0.606
CICPT	4	8	1.437	0.614
CICPT	4	9	1.43	0.607
CICPT	4	10	1.47	0.611
CICPT	4	11	1.411	0.61
CICPT	4	12	1.476	0.612
CICPT	4	13	1.43	0.618
CICPT	4	14	1.466	0.61
CICPT	4	15	1.362	0.599
CICPT	4	16	1.383	0.583
CICPT	4	17	1.471	0.595
CICPT	4	18	1.467	0.608
CICPT	4	19	1.456	0.608
CICPT	4	20	1.485	0.622
CICPT	4	21	1.408	0.608
CICPT	4	22	1.338	0.594
CICPT	5	1	1.344	0.585
CICPT	5	2	1.371	0.604
CICPT	5	3	1.449	0.617
CICPT	5	4	1.387	0.603
CICPT	5	5	1.508	0.612
CICPT	5	6	1.39	0.6
CICPT	5	7	1.405	0.604
CICPT	5	8	1.419	0.607
CICPT	5	9	1.408	0.606
CICPT	5	10	1.431	0.606
CICPT	5	11	1.379	0.607
CICPT	5	12	1.437	0.608
CICPT	5	13	1.41	0.617
CICPT	5	14	1.431	0.608
CICPT	5	15	1.347	0.588
CICPT	5	16	1.358	0.582
CICPT	5	17	1.453	0.591
CICPT	5	18	1.457	0.61
CICPT	5	19	1.435	0.602
CICPT	5	20	1.446	0.619
CICPT	5	21	1.359	0.597
CICPT	5	22	1.325	0.586
CICPT	8	1	1.213	0.551
CICPT	8	2	1.249	0.576
CICPT	8	3	1.326	0.591
CICPT	8	4	1.289	0.576
CICPT	8	5	1.38	0.596
CICPT	8	6	1.263	0.57
CICPT	8	7	1.287	0.576
CICPT	8	8	1.305	0.582
CICPT	8	9	1.271	0.577
CICPT	8	10	1.304	0.582
CICPT	8	11	1.292	0.58
CICPT	8	12	1.309	0.577
CICPT	8	13	1.281	0.582
CICPT	8	14	1.324	0.589
CICPT	8	15	1.227	0.561
CICPT	8	16	1.232	0.553
CICPT	8	17	1.324	0.58
CICPT	8	18	1.313	0.586
CICPT	8	19	1.303	0.589
CICPT	8	20	1.31	0.589
CICPT	8	21	1.211	0.568
CICPT	8	22	1.188	0.555
CICPT	10	1	1.159	0.538
CICPT	10	2	1.223	0.561
CICPT	10	3	1.286	0.574
CICPT	10	4	1.249	0.562
CICPT	10	5	1.345	0.586
CICPT	10	6	1.215	0.555
CICPT	10	7	1.225	0.562
CICPT	10	8	1.256	0.566
CICPT	10	9	1.212	0.559
CICPT	10	10	1.268	0.568
CICPT	10	11	1.241	0.563
CICPT	10	12	1.274	0.57
CICPT	10	13	1.24	0.564
CICPT	10	14	1.285	0.578
CICPT	10	15	1.184	0.543
CICPT	10	16	1.188	0.538
CICPT	10	17	1.271	0.563
CICPT	10	18	1.281	0.576
CICPT	10	19	1.273	0.573
CICPT	10	20	1.263	0.581
CICPT	10	21	1.153	0.549
CICPT	10	22	1.171	0.533
CPT	1e-08	1	0.886	0.438
CPT	1e-08	2	0.919	0.458
CPT	1e-08	3	0.961	0.479
CPT	1e-08	4	0.947	0.467
CPT	1e-08	5	1.018	0.503
CPT	1e-08	6	0.927	0.467
CPT	1e-08	7	0.937	0.468
CPT	1e-08	8	0.968	0.48
CPT	1e-08	9	0.923	0.463
CPT	1e-08	10	0.974	0.491
CPT	1e-08	11	0.942	0.467
CPT	1e-08	12	0.962	0.476
CPT	1e-08	13	0.935	0.457
CPT	1e-08	14	0.987	0.482
CPT	1e-08	15	0.92	0.453
CPT	1e-08	16	0.911	0.451
CPT	1e-08	17	1.005	0.492
CPT	1e-08	18	0.979	0.481
CPT	1e-08	19	0.99	0.49
CPT	1e-08	20	0.988	0.488
CPT	1e-08	21	0.924	0.457
CPT	1e-08	22	0.878	0.438
CPT	1e-07	1	1.35	0.598
CPT	1e-07	2	1.42	0.602
CPT	1e-07	3	1.466	0.626
CPT	1e-07	4	1.411	0.604
CPT	1e-07	5	1.563	0.622
CPT	1e-07	6	1.442	0.623
CPT	1e-07	7	1.423	0.621
CPT	1e-07	8	1.46	0.622
CPT	1e-07	9	1.42	0.612
CPT	1e-07	10	1.464	0.622
CPT	1e-07	11	1.413	0.614
CPT	1e-07	12	1.443	0.623
CPT	1e-07	13	1.407	0.598
CPT	1e-07	14	1.494	0.622
CPT	1e-07	15	1.4	0.6
CPT	1e-07	16	1.379	0.596
CPT	1e-07	17	1.534	0.612
CPT	1e-07	18	1.484	0.63
CPT	1e-07	19	1.531	0.624
CPT	1e-07	20	1.526	0.629
CPT	1e-07	21	1.372	0.617
CPT	1e-07	22	1.356	0.601
CPT	2e-06	1	1.323	0.581
CPT	2e-06	2	1.365	0.594
CPT	2e-06	3	1.467	0.612
CPT	2e-06	4	1.407	0.598
CPT	2e-06	5	1.506	0.606
CPT	2e-06	6	1.412	0.603
CPT	2e-06	7	1.396	0.602
CPT	2e-06	8	1.434	0.612
CPT	2e-06	9	1.385	0.601
CPT	2e-06	10	1.443	0.602
CPT	2e-06	11	1.396	0.602
CPT	2e-06	12	1.434	0.613
CPT	2e-06	13	1.366	0.587
CPT	2e-06	14	1.466	0.607
CPT	2e-06	15	1.381	0.588
CPT	2e-06	16	1.372	0.576
CPT	2e-06	17	1.481	0.603
CPT	2e-06	18	1.436	0.618
CPT	2e-06	19	1.432	0.609
CPT	2e-06	20	1.49	0.615
CPT	2e-06	21	1.342	0.591
CPT	2e-06	22	1.345	0.587
CPT	3.01e-06	1	1.301	0.575
CPT	3.01e-06	2	1.351	0.595
CPT	3.01e-06	3	1.428	0.608
CPT	3.01e-06	4	1.358	0.587
CPT	3.01e-06	5	1.477	0.604
CPT	3.01e-06	6	1.414	0.604
CPT	3.01e-06	7	1.372	0.604
CPT	3.01e-06	8	1.377	0.597
CPT	3.01e-06	9	1.349	0.591
CPT	3.01e-06	10	1.429	0.607
CPT	3.01e-06	11	1.36	0.59
CPT	3.01e-06	12	1.395	0.612
CPT	3.01e-06	13	1.358	0.597
CPT	3.01e-06	14	1.409	0.607
CPT	3.01e-06	15	1.32	0.59
CPT	3.01e-06	16	1.323	0.569
CPT	3.01e-06	17	1.444	0.591
CPT	3.01e-06	18	1.428	0.618
CPT	3.01e-06	19	1.404	0.609
CPT	3.01e-06	20	1.403	0.616
CPT	3.01e-06	21	1.373	0.595
CPT	3.01e-06	22	1.321	0.574
CPT	8e-06	1	1.474	0.61
CPT	8e-06	2	1.539	0.624
CPT	8e-06	3	1.598	0.63
CPT	8e-06	4	1.539	0.612
CPT	8e-06	5	1.653	0.653
CPT	8e-06	6	1.642	0.642
CPT	8e-06	7	1.579	0.622
CPT	8e-06	8	1.586	0.619
CPT	8e-06	9	1.572	0.623
CPT	8e-06	10	1.652	0.652
CPT	8e-06	11	1.559	0.628
CPT	8e-06	12	1.57	0.625
CPT	8e-06	13	1.586	0.629
CPT	8e-06	14	1.575	0.622
CPT	8e-06	15	1.563	0.617
CPT	8e-06	16	1.497	0.611
CPT	8e-06	17	1.577	0.624
CPT	8e-06	18	1.627	0.632
CPT	8e-06	19	1.632	0.632
CPT	8e-06	20	1.637	0.64
CPT	8e-06	21	1.611	0.632
CPT	8e-06	22	1.494	0.619
CPT	1.5e-05	1	1.317	0.591
CPT	1.5e-05	2	1.365	0.602
CPT	1.5e-05	3	1.449	0.615
CPT	1.5e-05	4	1.398	0.594
CPT	1.5e-05	5	1.511	0.606
CPT	1.5e-05	6	1.438	0.611
CPT	1.5e-05	7	1.412	0.614
CPT	1.5e-05	8	1.451	0.612
CPT	1.5e-05	9	1.431	0.605
CPT	1.5e-05	10	1.453	0.61
CPT	1.5e-05	11	1.393	0.606
CPT	1.5e-05	12	1.45	0.62
CPT	1.5e-05	13	1.391	0.609
CPT	1.5e-05	14	1.457	0.61
CPT	1.5e-05	15	1.376	0.593
CPT	1.5e-05	16	1.367	0.585
CPT	1.5e-05	17	1.497	0.6
CPT	1.5e-05	18	1.448	0.623
CPT	1.5e-05	19	1.477	0.619
CPT	1.5e-05	20	1.456	0.615
CPT	1.5e-05	21	1.449	0.623
CPT	1.5e-05	22	1.355	0.589
CPT	8e-05	1	1.095	0.525
CPT	8e-05	2	1.138	0.538
CPT	8e-05	3	1.19	0.554
CPT	8e-05	4	1.152	0.536
CPT	8e-05	5	1.253	0.566
CPT	8e-05	6	1.169	0.547
CPT	8e-05	7	1.144	0.54
CPT	8e-05	8	1.189	0.552
CPT	8e-05	9	1.152	0.551
CPT	8e-05	10	1.199	0.553
CPT	8e-05	11	1.135	0.542
CPT	8e-05	12	1.186	0.555
CPT	8e-05	13	1.167	0.536
CPT	8e-05	14	1.206	0.563
CPT	8e-05	15	1.11	0.542
CPT	8e-05	16	1.135	0.525
CPT	8e-05	17	1.222	0.565
CPT	8e-05	18	1.197	0.559
CPT	8e-05	19	1.245	0.568
CPT	8e-05	20	1.189	0.557
CPT	8e-05	21	1.191	0.553
CPT	8e-05	22	1.087	0.527
CPT	0.002	1	1.32	0.585
CPT	0.002	2	1.37	0.599
CPT	0.002	3	1.448	0.616
CPT	0.002	4	1.42	0.609
CPT	0.002	5	1.496	0.61
CPT	0.002	6	1.389	0.608
CPT	0.002	7	1.39	0.613
CPT	0.002	8	1.424	0.607
CPT	0.002	9	1.383	0.618
CPT	0.002	10	1.452	0.615
CPT	0.002	11	1.4	0.605
CPT	0.002	12	1.417	0.613
CPT	0.002	13	1.401	0.606
CPT	0.002	14	1.471	0.623
CPT	0.002	15	1.378	0.612
CPT	0.002	16	1.362	0.587
CPT	0.002	17	1.484	0.609
CPT	0.002	18	1.425	0.62
CPT	0.002	19	1.486	0.617
CPT	0.002	20	1.462	0.625
CPT	0.002	21	1.427	0.608
CPT	0.002	22	1.359	0.6
CPT	0.01	1	1.388	0.597
CPT	0.01	2	1.421	0.61
CPT	0.01	3	1.495	0.628
CPT	0.01	4	1.446	0.615
CPT	0.01	5	1.56	0.618
CPT	0.01	6	1.491	0.614
CPT	0.01	7	1.475	0.623
CPT	0.01	8	1.503	0.621
CPT	0.01	9	1.454	0.614
CPT	0.01	10	1.522	0.619
CPT	0.01	11	1.421	0.619
CPT	0.01	12	1.484	0.617
CPT	0.01	13	1.451	0.625
CPT	0.01	14	1.512	0.639
CPT	0.01	15	1.467	0.624
CPT	0.01	16	1.45	0.613
CPT	0.01	17	1.561	0.61
CPT	0.01	18	1.527	0.626
CPT	0.01	19	1.519	0.632
CPT	0.01	20	1.534	0.633
CPT	0.01	21	1.459	0.611
CPT	0.01	22	1.419	0.617
CPT11	4e-06	1	1.184	0.557
CPT11	4e-06	2	1.22	0.566
CPT11	4e-06	3	1.275	0.586
CPT11	4e-06	4	1.251	0.569
CPT11	4e-06	5	1.373	0.611
CPT11	4e-06	6	1.252	0.572
CPT11	4e-06	7	1.247	0.577
CPT11	4e-06	8	1.275	0.584
CPT11	4e-06	9	1.214	0.567
CPT11	4e-06	10	1.287	0.591
CPT11	4e-06	11	1.253	0.578
CPT11	4e-06	12	1.268	0.587
CPT11	4e-06	13	1.207	0.563
CPT11	4e-06	14	1.291	0.594
CPT11	4e-06	15	1.218	0.567
CPT11	4e-06	16	1.201	0.557
CPT11	4e-06	17	1.345	0.574
CPT11	4e-06	18	1.28	0.583
CPT11	4e-06	19	1.294	0.587
CPT11	4e-06	20	1.288	0.599
CPT11	4e-06	21	1.216	0.574
CPT11	4e-06	22	1.218	0.546
CPT11	1.6e-05	1	1.132	0.533
CPT11	1.6e-05	2	1.189	0.558
CPT11	1.6e-05	3	1.249	0.579
CPT11	1.6e-05	4	1.229	0.568
CPT11	1.6e-05	5	1.322	0.596
CPT11	1.6e-05	6	1.212	0.566
CPT11	1.6e-05	7	1.204	0.556
CPT11	1.6e-05	8	1.231	0.563
CPT11	1.6e-05	9	1.194	0.558
CPT11	1.6e-05	10	1.268	0.581
CPT11	1.6e-05	11	1.24	0.567
CPT11	1.6e-05	12	1.242	0.564
CPT11	1.6e-05	13	1.184	0.555
CPT11	1.6e-05	14	1.275	0.584
CPT11	1.6e-05	15	1.164	0.554
CPT11	1.6e-05	16	1.166	0.536
CPT11	1.6e-05	17	1.314	0.572
CPT11	1.6e-05	18	1.265	0.58
CPT11	1.6e-05	19	1.259	0.574
CPT11	1.6e-05	20	1.29	0.581
CPT11	1.6e-05	21	1.195	0.559
CPT11	1.6e-05	22	1.171	0.536
CPT11	0.0006	1	1.408	0.61
CPT11	0.0006	2	1.46	0.617
CPT11	0.0006	3	1.527	0.632
CPT11	0.0006	4	1.479	0.605
CPT11	0.0006	5	1.61	0.617
CPT11	0.0006	6	1.495	0.624
CPT11	0.0006	7	1.481	0.623
CPT11	0.0006	8	1.5	0.621
CPT11	0.0006	9	1.451	0.615
CPT11	0.0006	10	1.546	0.617
CPT11	0.0006	11	1.478	0.631
CPT11	0.0006	12	1.504	0.628
CPT11	0.0006	13	1.495	0.618
CPT11	0.0006	14	1.531	0.62
CPT11	0.0006	15	1.458	0.619
CPT11	0.0006	16	1.421	0.592
CPT11	0.0006	17	1.513	0.602
CPT11	0.0006	18	1.551	0.627
CPT11	0.0006	19	1.544	0.635
CPT11	0.0006	20	1.529	0.627
CPT11	0.0006	21	1.426	0.616
CPT11	0.0006	22	1.414	0.599
CPT11	0.001	1	1.066	0.508
CPT11	0.001	2	1.115	0.522
CPT11	0.001	3	1.172	0.549
CPT11	0.001	4	1.138	0.526
CPT11	0.001	5	1.242	0.56
CPT11	0.001	6	1.142	0.539
CPT11	0.001	7	1.144	0.526
CPT11	0.001	8	1.154	0.541
CPT11	0.001	9	1.128	0.526
CPT11	0.001	10	1.172	0.547
CPT11	0.001	11	1.111	0.531
CPT11	0.001	12	1.159	0.544
CPT11	0.001	13	1.112	0.528
CPT11	0.001	14	1.182	0.545
CPT11	0.001	15	1.108	0.514
CPT11	0.001	16	1.111	0.515
CPT11	0.001	17	1.197	0.544
CPT11	0.001	18	1.181	0.55
CPT11	0.001	19	1.183	0.552
CPT11	0.001	20	1.167	0.553
CPT11	0.001	21	1.132	0.533
CPT11	0.001	22	1.088	0.507
CPT11	0.0015	1	1.501	0.62
CPT11	0.0015	2	1.539	0.627
CPT11	0.0015	3	1.624	0.626
CPT11	0.0015	4	1.572	0.616
CPT11	0.0015	5	1.702	0.702
CPT11	0.0015	6	1.605	0.634
CPT11	0.0015	7	1.591	0.631
CPT11	0.0015	8	1.627	0.627
CPT11	0.0015	9	1.582	0.627
CPT11	0.0015	10	1.632	0.632
CPT11	0.0015	11	1.537	0.627
CPT11	0.0015	12	1.605	0.631
CPT11	0.0015	13	1.567	0.639
CPT11	0.0015	14	1.626	0.626
CPT11	0.0015	15	1.543	0.626
CPT11	0.0015	16	1.528	0.617
CPT11	0.0015	17	1.632	0.632
CPT11	0.0015	18	1.649	0.649
CPT11	0.0015	19	1.684	0.684
CPT11	0.0015	20	1.657	0.657
CPT11	0.0015	21	1.635	0.638
CPT11	0.0015	22	1.482	0.611
CPT11	0.002	1	1.484	0.618
CPT11	0.002	2	1.53	0.614
CPT11	0.002	3	1.603	0.625
CPT11	0.002	4	1.564	0.604
CPT11	0.002	5	1.681	0.681
CPT11	0.002	6	1.582	0.621
CPT11	0.002	7	1.556	0.628
CPT11	0.002	8	1.634	0.634
CPT11	0.002	9	1.577	0.614
CPT11	0.002	10	1.619	0.626
CPT11	0.002	11	1.546	0.625
CPT11	0.002	12	1.601	0.63
CPT11	0.002	13	1.548	0.629
CPT11	0.002	14	1.619	0.619
CPT11	0.002	15	1.559	0.611
CPT11	0.002	16	1.55	0.609
CPT11	0.002	17	1.613	0.613
CPT11	0.002	18	1.626	0.628
CPT11	0.002	19	1.662	0.662
CPT11	0.002	20	1.639	0.639
CPT11	0.002	21	1.611	0.635
CPT11	0.002	22	1.459	0.604
CPT11	0.006	1	1.288	0.578
CPT11	0.006	2	1.316	0.589
CPT11	0.006	3	1.406	0.594
CPT11	0.006	4	1.366	0.594
CPT11	0.006	5	1.457	0.594
CPT11	0.006	6	1.359	0.592
CPT11	0.006	7	1.363	0.59
CPT11	0.006	8	1.371	0.598
CPT11	0.006	9	1.357	0.597
CPT11	0.006	10	1.401	0.593
CPT11	0.006	11	1.336	0.589
CPT11	0.006	12	1.374	0.602
CPT11	0.006	13	1.344	0.585
CPT11	0.006	14	1.396	0.602
CPT11	0.006	15	1.322	0.58
CPT11	0.006	16	1.323	0.581
CPT11	0.006	17	1.436	0.608
CPT11	0.006	18	1.394	0.605
CPT11	0.006	19	1.412	0.598
CPT11	0.006	20	1.415	0.603
CPT11	0.006	21	1.358	0.6
CPT11	0.006	22	1.277	0.572
CPT11	0.01	1	1.215	0.564
CPT11	0.01	2	1.259	0.586
CPT11	0.01	3	1.305	0.593
CPT11	0.01	4	1.308	0.582
CPT11	0.01	5	1.399	0.596
CPT11	0.01	6	1.257	0.587
CPT11	0.01	7	1.27	0.577
CPT11	0.01	8	1.298	0.592
CPT11	0.01	9	1.298	0.588
CPT11	0.01	10	1.325	0.591
CPT11	0.01	11	1.293	0.584
CPT11	0.01	12	1.298	0.591
CPT11	0.01	13	1.247	0.576
CPT11	0.01	14	1.336	0.597
CPT11	0.01	15	1.247	0.567
CPT11	0.01	16	1.244	0.563
CPT11	0.01	17	1.372	0.597
CPT11	0.01	18	1.313	0.593
CPT11	0.01	19	1.333	0.596
CPT11	0.01	20	1.364	0.609
CPT11	0.01	21	1.255	0.587
CPT11	0.01	22	1.204	0.557
CPT11	0.05	1	1.338	0.598
CPT11	0.05	2	1.392	0.604
CPT11	0.05	3	1.462	0.616
CPT11	0.05	4	1.408	0.601
CPT11	0.05	5	1.524	0.608
CPT11	0.05	6	1.404	0.604
CPT11	0.05	7	1.4	0.607
CPT11	0.05	8	1.448	0.613
CPT11	0.05	9	1.429	0.605
CPT11	0.05	10	1.499	0.611
CPT11	0.05	11	1.419	0.618
CPT11	0.05	12	1.449	0.611
CPT11	0.05	13	1.406	0.602
CPT11	0.05	14	1.481	0.615
CPT11	0.05	15	1.345	0.593
CPT11	0.05	16	1.368	0.59
CPT11	0.05	17	1.497	0.607
CPT11	0.05	18	1.465	0.619
CPT11	0.05	19	1.512	0.611
CPT11	0.05	20	1.467	0.619
CPT11	0.05	21	1.351	0.595
CPT11	0.05	22	1.33	0.601
hCPT	0.0001	1	1.15	0.538
hCPT	0.0001	2	1.204	0.562
hCPT	0.0001	3	1.237	0.564
hCPT	0.0001	4	1.209	0.559
hCPT	0.0001	5	1.328	0.596
hCPT	0.0001	6	1.23	0.56
hCPT	0.0001	7	1.192	0.553
hCPT	0.0001	8	1.25	0.578
hCPT	0.0001	9	1.194	0.558
hCPT	0.0001	10	1.251	0.575
hCPT	0.0001	11	1.205	0.57
hCPT	0.0001	12	1.246	0.567
hCPT	0.0001	13	1.197	0.558
hCPT	0.0001	14	1.273	0.575
hCPT	0.0001	15	1.21	0.561
hCPT	0.0001	16	1.187	0.541
hCPT	0.0001	17	1.283	0.578
hCPT	0.0001	18	1.249	0.563
hCPT	0.0001	19	1.265	0.567
hCPT	0.0001	20	1.282	0.576
hCPT	0.0001	21	1.204	0.564
hCPT	0.0001	22	1.158	0.543
hCPT	0.001	1	1.072	0.515
hCPT	0.001	2	1.116	0.527
hCPT	0.001	3	1.183	0.552
hCPT	0.001	4	1.138	0.533
hCPT	0.001	5	1.25	0.565
hCPT	0.001	6	1.122	0.525
hCPT	0.001	7	1.113	0.529
hCPT	0.001	8	1.155	0.548
hCPT	0.001	9	1.129	0.53
hCPT	0.001	10	1.165	0.545
hCPT	0.001	11	1.16	0.524
hCPT	0.001	12	1.162	0.538
hCPT	0.001	13	1.113	0.532
hCPT	0.001	14	1.187	0.547
hCPT	0.001	15	1.106	0.524
hCPT	0.001	16	1.091	0.517
hCPT	0.001	17	1.214	0.554
hCPT	0.001	18	1.163	0.542
hCPT	0.001	19	1.191	0.536
hCPT	0.001	20	1.155	0.548
hCPT	0.001	21	1.088	0.522
hCPT	0.001	22	1.085	0.505
hCPT	0.002	1	1.536	0.612
hCPT	0.002	2	1.554	0.624
hCPT	0.002	3	1.611	0.624
hCPT	0.002	4	1.56	0.613
hCPT	0.002	5	1.701	0.701
hCPT	0.002	6	1.602	0.622
hCPT	0.002	7	1.583	0.615
hCPT	0.002	8	1.627	0.627
hCPT	0.002	9	1.587	0.628
hCPT	0.002	10	1.676	0.676
hCPT	0.002	11	1.565	0.619
hCPT	0.002	12	1.615	0.615
hCPT	0.002	13	1.576	0.629
hCPT	0.002	14	1.611	0.611
hCPT	0.002	15	1.555	0.623
hCPT	0.002	16	1.544	0.612
hCPT	0.002	17	1.657	0.657
hCPT	0.002	18	1.692	0.692
hCPT	0.002	19	1.642	0.642
hCPT	0.002	20	1.646	0.646
hCPT	0.002	21	1.568	0.623
hCPT	0.002	22	1.48	0.606
hCPT	0.003	1	1.327	0.595
hCPT	0.003	2	1.4	0.607
hCPT	0.003	3	1.455	0.621
hCPT	0.003	4	1.462	0.611
hCPT	0.003	5	1.536	0.608
hCPT	0.003	6	1.418	0.601
hCPT	0.003	7	1.424	0.608
hCPT	0.003	8	1.459	0.611
hCPT	0.003	9	1.404	0.608
hCPT	0.003	10	1.488	0.606
hCPT	0.003	11	1.416	0.602
hCPT	0.003	12	1.434	0.598
hCPT	0.003	13	1.403	0.608
hCPT	0.003	14	1.458	0.608
hCPT	0.003	15	1.439	0.603
hCPT	0.003	16	1.398	0.587
hCPT	0.003	17	1.484	0.607
hCPT	0.003	18	1.447	0.621
hCPT	0.003	19	1.477	0.604
hCPT	0.003	20	1.475	0.609
hCPT	0.003	21	1.422	0.615
hCPT	0.003	22	1.344	0.588
hCPT	0.005	1	1.454	0.604
hCPT	0.005	2	1.575	0.625
hCPT	0.005	3	1.585	0.619
hCPT	0.005	4	1.575	0.616
hCPT	0.005	5	1.703	0.703
hCPT	0.005	6	1.556	0.618
hCPT	0.005	7	1.566	0.609
hCPT	0.005	8	1.64	0.64
hCPT	0.005	9	1.543	0.627
hCPT	0.005	10	1.622	0.624
hCPT	0.005	11	1.566	0.616
hCPT	0.005	12	1.577	0.62
hCPT	0.005	13	1.59	0.621
hCPT	0.005	14	1.635	0.635
hCPT	0.005	15	1.535	0.617
hCPT	0.005	16	1.559	0.611
hCPT	0.005	17	1.657	0.657
hCPT	0.005	18	1.649	0.649
hCPT	0.005	19	1.648	0.648
hCPT	0.005	20	1.644	0.644
hCPT	0.005	21	1.577	0.642
hCPT	0.005	22	1.496	0.613
hCPT	0.008	1	1.498	0.607
hCPT	0.008	2	1.586	0.619
hCPT	0.008	3	1.644	0.644
hCPT	0.008	4	1.619	0.626
hCPT	0.008	5	1.678	0.678
hCPT	0.008	6	1.612	0.619
hCPT	0.008	7	1.586	0.618
hCPT	0.008	8	1.604	0.621
hCPT	0.008	9	1.607	0.62
hCPT	0.008	10	1.626	0.626
hCPT	0.008	11	1.637	0.637
hCPT	0.008	12	1.639	0.639
hCPT	0.008	13	1.587	0.629
hCPT	0.008	14	1.611	0.611
hCPT	0.008	15	1.551	0.623
hCPT	0.008	16	1.559	0.607
hCPT	0.008	17	1.641	0.641
hCPT	0.008	18	1.694	0.694
hCPT	0.008	19	1.702	0.702
hCPT	0.008	20	1.631	0.631
hCPT	0.008	21	1.644	0.644
hCPT	0.008	22	1.538	0.627
hCPT	0.015	1	1.39	0.595
hCPT	0.015	2	1.461	0.619
hCPT	0.015	3	1.537	0.62
hCPT	0.015	4	1.511	0.63
hCPT	0.015	5	1.611	0.611
hCPT	0.015	6	1.532	0.614
hCPT	0.015	7	1.525	0.624
hCPT	0.015	8	1.53	0.625
hCPT	0.015	9	1.491	0.625
hCPT	0.015	10	1.552	0.63
hCPT	0.015	11	1.5	0.621
hCPT	0.015	12	1.509	0.612
hCPT	0.015	13	1.493	0.619
hCPT	0.015	14	1.527	0.612
hCPT	0.015	15	1.49	0.621
hCPT	0.015	16	1.468	0.606
hCPT	0.015	17	1.595	0.613
hCPT	0.015	18	1.545	0.628
hCPT	0.015	19	1.596	0.642
hCPT	0.015	20	1.562	0.617
hCPT	0.015	21	1.541	0.626
hCPT	0.015	22	1.437	0.625
hCPT	0.025	1	0.988	0.474
hCPT	0.025	2	1.028	0.501
hCPT	0.025	3	1.075	0.519
hCPT	0.025	4	1.062	0.506
hCPT	0.025	5	1.156	0.54
hCPT	0.025	6	1.055	0.506
hCPT	0.025	7	1.074	0.511
hCPT	0.025	8	1.066	0.515
hCPT	0.025	9	1.056	0.504
hCPT	0.025	10	1.086	0.522
hCPT	0.025	11	1.054	0.5
hCPT	0.025	12	1.082	0.509
hCPT	0.025	13	1.034	0.505
hCPT	0.025	14	1.073	0.513
hCPT	0.025	15	1.014	0.497
hCPT	0.025	16	1.033	0.486
hCPT	0.025	17	1.113	0.522
hCPT	0.025	18	1.095	0.524
hCPT	0.025	19	1.094	0.518
hCPT	0.025	20	1.098	0.522
hCPT	0.025	21	1.044	0.503
hCPT	0.025	22	1.026	0.486
hCPT	0.08	1	1.089	0.522
hCPT	0.08	2	1.141	0.542
hCPT	0.08	3	1.189	0.556
hCPT	0.08	4	1.167	0.54
hCPT	0.08	5	1.269	0.568
hCPT	0.08	6	1.143	0.538
hCPT	0.08	7	1.159	0.543
hCPT	0.08	8	1.206	0.548
hCPT	0.08	9	1.175	0.538
hCPT	0.08	10	1.217	0.551
hCPT	0.08	11	1.186	0.542
hCPT	0.08	12	1.211	0.548
hCPT	0.08	13	1.145	0.546
hCPT	0.08	14	1.213	0.561
hCPT	0.08	15	1.113	0.532
hCPT	0.08	16	1.117	0.527
hCPT	0.08	17	1.213	0.55
hCPT	0.08	18	1.199	0.561
hCPT	0.08	19	1.201	0.559
hCPT	0.08	20	1.218	0.557
hCPT	0.08	21	1.119	0.532
hCPT	0.08	22	1.111	0.519
hCPT	2	1	1.408	0.601
hCPT	2	2	1.465	0.612
hCPT	2	3	1.54	0.625
hCPT	2	4	1.471	0.602
hCPT	2	5	1.587	0.614
hCPT	2	6	1.503	0.608
hCPT	2	7	1.49	0.619
hCPT	2	8	1.506	0.615
hCPT	2	9	1.486	0.615
hCPT	2	10	1.52	0.612
hCPT	2	11	1.482	0.617
hCPT	2	12	1.527	0.615
hCPT	2	13	1.46	0.615
hCPT	2	14	1.532	0.617
hCPT	2	15	1.423	0.605
hCPT	2	16	1.457	0.592
hCPT	2	17	1.609	0.609
hCPT	2	18	1.518	0.619
hCPT	2	19	1.538	0.614
hCPT	2	20	1.537	0.626
hCPT	2	21	1.406	0.613
hCPT	2	22	1.334	0.611
hCPT	10	1	1.363	0.598
hCPT	10	2	1.424	0.604
hCPT	10	3	1.513	0.63
hCPT	10	4	1.449	0.618
hCPT	10	5	1.586	0.617
hCPT	10	6	1.449	0.614
hCPT	10	7	1.465	0.612
hCPT	10	8	1.499	0.63
hCPT	10	9	1.433	0.624
hCPT	10	10	1.516	0.604
hCPT	10	11	1.454	0.613
hCPT	10	12	1.47	0.608
hCPT	10	13	1.441	0.615
hCPT	10	14	1.486	0.603
hCPT	10	15	1.404	0.607
hCPT	10	16	1.442	0.597
hCPT	10	17	1.535	0.608
hCPT	10	18	1.492	0.62
hCPT	10	19	1.518	0.62
hCPT	10	20	1.501	0.636
hCPT	10	21	1.45	0.606
hCPT	10	22	1.392	0.612
mCPT	0.0001	1	1.329	0.59
mCPT	0.0001	2	1.365	0.597
mCPT	0.0001	3	1.446	0.6
mCPT	0.0001	4	1.395	0.596
mCPT	0.0001	5	1.525	0.622
mCPT	0.0001	6	1.44	0.61
mCPT	0.0001	7	1.386	0.595
mCPT	0.0001	8	1.429	0.607
mCPT	0.0001	9	1.385	0.598
mCPT	0.0001	10	1.43	0.606
mCPT	0.0001	11	1.411	0.608
mCPT	0.0001	12	1.43	0.607
mCPT	0.0001	13	1.378	0.602
mCPT	0.0001	14	1.457	0.615
mCPT	0.0001	15	1.359	0.596
mCPT	0.0001	16	1.35	0.588
mCPT	0.0001	17	1.486	0.603
mCPT	0.0001	18	1.431	0.595
mCPT	0.0001	19	1.492	0.609
mCPT	0.0001	20	1.447	0.61
mCPT	0.0001	21	1.359	0.588
mCPT	0.0001	22	1.354	0.581
mCPT	0.001	1	1.08	0.515
mCPT	0.001	2	1.116	0.523
mCPT	0.001	3	1.168	0.548
mCPT	0.001	4	1.149	0.537
mCPT	0.001	5	1.265	0.575
mCPT	0.001	6	1.151	0.534
mCPT	0.001	7	1.122	0.531
mCPT	0.001	8	1.182	0.547
mCPT	0.001	9	1.133	0.538
mCPT	0.001	10	1.188	0.557
mCPT	0.001	11	1.14	0.532
mCPT	0.001	12	1.184	0.542
mCPT	0.001	13	1.123	0.532
mCPT	0.001	14	1.203	0.556
mCPT	0.001	15	1.136	0.527
mCPT	0.001	16	1.122	0.516
mCPT	0.001	17	1.224	0.555
mCPT	0.001	18	1.169	0.536
mCPT	0.001	19	1.194	0.542
mCPT	0.001	20	1.204	0.564
mCPT	0.001	21	1.093	0.523
mCPT	0.001	22	1.071	0.508
mCPT	0.002	1	1.536	0.63
mCPT	0.002	2	1.59	0.631
mCPT	0.002	3	1.668	0.668
mCPT	0.002	4	1.636	0.636
mCPT	0.002	5	1.722	0.722
mCPT	0.002	6	1.685	0.685
mCPT	0.002	7	1.63	0.63
mCPT	0.002	8	1.614	0.635
mCPT	0.002	9	1.622	0.638
mCPT	0.002	10	1.657	0.657
mCPT	0.002	11	1.616	0.633
mCPT	0.002	12	1.69	0.69
mCPT	0.002	13	1.633	0.641
mCPT	0.002	14	1.664	0.664
mCPT	0.002	15	1.596	0.627
mCPT	0.002	16	1.617	0.623
mCPT	0.002	17	1.707	0.707
mCPT	0.002	18	1.716	0.716
mCPT	0.002	19	1.614	0.615
mCPT	0.002	20	1.684	0.684
mCPT	0.002	21	1.608	0.622
mCPT	0.002	22	1.523	0.623
mCPT	0.003	1	1.423	0.607
mCPT	0.003	2	1.466	0.606
mCPT	0.003	3	1.541	0.622
mCPT	0.003	4	1.448	0.614
mCPT	0.003	5	1.601	0.616
mCPT	0.003	6	1.471	0.611
mCPT	0.003	7	1.456	0.609
mCPT	0.003	8	1.493	0.61
mCPT	0.003	9	1.479	0.621
mCPT	0.003	10	1.571	0.618
mCPT	0.003	11	1.45	0.606
mCPT	0.003	12	1.506	0.606
mCPT	0.003	13	1.483	0.617
mCPT	0.003	14	1.473	0.596
mCPT	0.003	15	1.432	0.599
mCPT	0.003	16	1.46	0.586
mCPT	0.003	17	1.58	0.613
mCPT	0.003	18	1.521	0.618
mCPT	0.003	19	1.538	0.61
mCPT	0.003	20	1.53	0.62
mCPT	0.003	21	1.449	0.593
mCPT	0.003	22	1.404	0.578
mCPT	0.005	1	1.436	0.603
mCPT	0.005	2	1.575	0.619
mCPT	0.005	3	1.611	0.621
mCPT	0.005	4	1.589	0.628
mCPT	0.005	5	1.67	0.67
mCPT	0.005	6	1.599	0.617
mCPT	0.005	7	1.633	0.633
mCPT	0.005	8	1.618	0.622
mCPT	0.005	9	1.58	0.628
mCPT	0.005	10	1.649	0.649
mCPT	0.005	11	1.576	0.613
mCPT	0.005	12	1.593	0.619
mCPT	0.005	13	1.573	0.62
mCPT	0.005	14	1.61	0.612
mCPT	0.005	15	1.561	0.617
mCPT	0.005	16	1.511	0.608
mCPT	0.005	17	1.599	0.613
mCPT	0.005	18	1.709	0.709
mCPT	0.005	19	1.663	0.663
mCPT	0.005	20	1.611	0.618
mCPT	0.005	21	1.59	0.636
mCPT	0.005	22	1.533	0.612
mCPT	0.008	1	1.408	0.61
mCPT	0.008	2	1.476	0.617
mCPT	0.008	3	1.521	0.623
mCPT	0.008	4	1.544	0.629
mCPT	0.008	5	1.617	0.629
mCPT	0.008	6	1.52	0.618
mCPT	0.008	7	1.524	0.627
mCPT	0.008	8	1.545	0.627
mCPT	0.008	9	1.49	0.621
mCPT	0.008	10	1.563	0.624
mCPT	0.008	11	1.52	0.624
mCPT	0.008	12	1.525	0.62
mCPT	0.008	13	1.488	0.625
mCPT	0.008	14	1.56	0.621
mCPT	0.008	15	1.478	0.62
mCPT	0.008	16	1.49	0.604
mCPT	0.008	17	1.576	0.606
mCPT	0.008	18	1.572	0.636
mCPT	0.008	19	1.541	0.639
mCPT	0.008	20	1.582	0.637
mCPT	0.008	21	1.494	0.627
mCPT	0.008	22	1.483	0.613
mCPT	0.015	1	1.41	0.594
mCPT	0.015	2	1.507	0.614
mCPT	0.015	3	1.556	0.614
mCPT	0.015	4	1.526	0.625
mCPT	0.015	5	1.646	0.646
mCPT	0.015	6	1.525	0.602
mCPT	0.015	7	1.497	0.615
mCPT	0.015	8	1.566	0.63
mCPT	0.015	9	1.514	0.617
mCPT	0.015	10	1.605	0.632
mCPT	0.015	11	1.505	0.616
mCPT	0.015	12	1.522	0.613
mCPT	0.015	13	1.5	0.615
mCPT	0.015	14	1.587	0.627
mCPT	0.015	15	1.494	0.613
mCPT	0.015	16	1.473	0.6
mCPT	0.015	17	1.609	0.609
mCPT	0.015	18	1.577	0.621
mCPT	0.015	19	1.608	0.622
mCPT	0.015	20	1.527	0.607
mCPT	0.015	21	1.531	0.638
mCPT	0.015	22	1.466	0.606
mCPT	0.025	1	1.407	0.602
mCPT	0.025	2	1.488	0.617
mCPT	0.025	3	1.597	0.614
mCPT	0.025	4	1.522	0.615
mCPT	0.025	5	1.661	0.661
mCPT	0.025	6	1.569	0.617
mCPT	0.025	7	1.62	0.623
mCPT	0.025	8	1.58	0.625
mCPT	0.025	9	1.56	0.617
mCPT	0.025	10	1.648	0.648
mCPT	0.025	11	1.562	0.624
mCPT	0.025	12	1.575	0.6
mCPT	0.025	13	1.559	0.626
mCPT	0.025	14	1.587	0.599
mCPT	0.025	15	1.559	0.632
mCPT	0.025	16	1.515	0.605
mCPT	0.025	17	1.585	0.604
mCPT	0.025	18	1.596	0.631
mCPT	0.025	19	1.633	0.633
mCPT	0.025	20	1.596	0.602
mCPT	0.025	21	1.557	0.617
mCPT	0.025	22	1.478	0.635
mCPT	0.08	1	1.114	0.528
mCPT	0.08	2	1.156	0.552
mCPT	0.08	3	1.209	0.564
mCPT	0.08	4	1.18	0.551
mCPT	0.08	5	1.291	0.575
mCPT	0.08	6	1.157	0.545
mCPT	0.08	7	1.183	0.551
mCPT	0.08	8	1.226	0.557
mCPT	0.08	9	1.191	0.547
mCPT	0.08	10	1.233	0.561
mCPT	0.08	11	1.197	0.546
mCPT	0.08	12	1.234	0.552
mCPT	0.08	13	1.152	0.554
mCPT	0.08	14	1.238	0.562
mCPT	0.08	15	1.13	0.539
mCPT	0.08	16	1.129	0.532
mCPT	0.08	17	1.254	0.558
mCPT	0.08	18	1.223	0.566
mCPT	0.08	19	1.237	0.564
mCPT	0.08	20	1.238	0.56
mCPT	0.08	21	1.149	0.538
mCPT	0.08	22	1.139	0.527
mCPT	2	1	1.494	0.617
mCPT	2	2	1.555	0.63
mCPT	2	3	1.591	0.617
mCPT	2	4	1.576	0.619
mCPT	2	5	1.696	0.696
mCPT	2	6	1.58	0.616
mCPT	2	7	1.531	0.606
mCPT	2	8	1.575	0.618
mCPT	2	9	1.564	0.627
mCPT	2	10	1.619	0.619
mCPT	2	11	1.554	0.619
mCPT	2	12	1.605	0.619
mCPT	2	13	1.577	0.615
mCPT	2	14	1.686	0.686
mCPT	2	15	1.5	0.622
mCPT	2	16	1.539	0.604
mCPT	2	17	1.621	0.621
mCPT	2	18	1.629	0.629
mCPT	2	19	1.607	0.61
mCPT	2	20	1.629	0.634
mCPT	2	21	1.545	0.623
mCPT	2	22	1.483	0.623
mCPT	10	1	1.185	0.546
mCPT	10	2	1.237	0.559
mCPT	10	3	1.278	0.584
mCPT	10	4	1.215	0.547
mCPT	10	5	1.318	0.582
mCPT	10	6	1.256	0.557
mCPT	10	7	1.276	0.575
mCPT	10	8	1.293	0.57
mCPT	10	9	1.238	0.556
mCPT	10	10	1.291	0.582
mCPT	10	11	1.244	0.56
mCPT	10	12	1.288	0.574
mCPT	10	13	1.242	0.563
mCPT	10	14	1.272	0.566
mCPT	10	15	1.206	0.555
mCPT	10	16	1.225	0.548
mCPT	10	17	1.325	0.575
mCPT	10	18	1.296	0.582
mCPT	10	19	1.313	0.577
mCPT	10	20	1.301	0.57
mCPT	10	21	1.249	0.569
mCPT	10	22	1.192	0.552
SN38	1e-08	1	0.834	0.414
SN38	1e-08	2	0.883	0.438
SN38	1e-08	3	0.94	0.466
SN38	1e-08	4	0.902	0.447
SN38	1e-08	5	0.984	0.481
SN38	1e-08	6	0.889	0.45
SN38	1e-08	7	0.904	0.447
SN38	1e-08	8	0.919	0.457
SN38	1e-08	9	0.886	0.438
SN38	1e-08	10	0.926	0.462
SN38	1e-08	11	0.895	0.446
SN38	1e-08	12	0.911	0.448
SN38	1e-08	13	0.885	0.433
SN38	1e-08	14	0.922	0.455
SN38	1e-08	15	0.88	0.439
SN38	1e-08	16	0.876	0.423
SN38	1e-08	17	0.96	0.471
SN38	1e-08	18	0.944	0.455
SN38	1e-08	19	0.952	0.464
SN38	1e-08	20	0.959	0.473
SN38	1e-08	21	0.868	0.43
SN38	1e-08	22	0.84	0.419
SN38	1e-07	1	0.997	0.482
SN38	1e-07	2	1.047	0.508
SN38	1e-07	3	1.117	0.535
SN38	1e-07	4	1.082	0.519
SN38	1e-07	5	1.194	0.55
SN38	1e-07	6	1.076	0.52
SN38	1e-07	7	1.078	0.513
SN38	1e-07	8	1.114	0.524
SN38	1e-07	9	1.076	0.51
SN38	1e-07	10	1.108	0.525
SN38	1e-07	11	1.053	0.515
SN38	1e-07	12	1.092	0.52
SN38	1e-07	13	1.069	0.502
SN38	1e-07	14	1.136	0.539
SN38	1e-07	15	1.032	0.505
SN38	1e-07	16	1.021	0.485
SN38	1e-07	17	1.153	0.525
SN38	1e-07	18	1.101	0.52
SN38	1e-07	19	1.095	0.531
SN38	1e-07	20	1.131	0.544
SN38	1e-07	21	1.053	0.512
SN38	1e-07	22	1.007	0.485
SN38	2e-06	1	1.318	0.582
SN38	2e-06	2	1.501	0.608
SN38	2e-06	3	1.579	0.626
SN38	2e-06	4	1.37	0.58
SN38	2e-06	5	1.513	0.603
SN38	2e-06	6	1.56	0.623
SN38	2e-06	7	1.529	0.622
SN38	2e-06	8	1.413	0.593
SN38	2e-06	9	1.521	0.609
SN38	2e-06	10	1.58	0.624
SN38	2e-06	11	1.553	0.618
SN38	2e-06	12	1.46	0.607
SN38	2e-06	13	1.529	0.613
SN38	2e-06	14	1.454	0.606
SN38	2e-06	15	1.515	0.612
SN38	2e-06	16	1.365	0.575
SN38	2e-06	17	1.422	0.592
SN38	2e-06	18	1.606	0.626
SN38	2e-06	19	1.595	0.633
SN38	2e-06	20	1.445	0.605
SN38	2e-06	21	1.526	0.617
SN38	2e-06	22	1.475	0.613
SN38	3.01e-06	1	1.402	0.602
SN38	3.01e-06	2	1.533	0.618
SN38	3.01e-06	3	1.612	0.63
SN38	3.01e-06	4	1.492	0.606
SN38	3.01e-06	5	1.615	0.616
SN38	3.01e-06	6	1.605	0.632
SN38	3.01e-06	7	1.589	0.621
SN38	3.01e-06	8	1.53	0.617
SN38	3.01e-06	9	1.555	0.614
SN38	3.01e-06	10	1.639	0.639
SN38	3.01e-06	11	1.58	0.631
SN38	3.01e-06	12	1.558	0.62
SN38	3.01e-06	13	1.575	0.624
SN38	3.01e-06	14	1.564	0.606
SN38	3.01e-06	15	1.541	0.616
SN38	3.01e-06	16	1.456	0.603
SN38	3.01e-06	17	1.536	0.599
SN38	3.01e-06	18	1.604	0.626
SN38	3.01e-06	19	1.634	0.638
SN38	3.01e-06	20	1.565	0.626
SN38	3.01e-06	21	1.535	0.628
SN38	3.01e-06	22	1.5	0.608
SN38	5e-06	1	1.461	0.613
SN38	5e-06	2	1.505	0.613
SN38	5e-06	3	1.62	0.625
SN38	5e-06	4	1.539	0.601
SN38	5e-06	5	1.68	0.68
SN38	5e-06	6	1.584	0.622
SN38	5e-06	7	1.571	0.627
SN38	5e-06	8	1.618	0.618
SN38	5e-06	9	1.559	0.614
SN38	5e-06	10	1.62	0.62
SN38	5e-06	11	1.52	0.616
SN38	5e-06	12	1.591	0.621
SN38	5e-06	13	1.513	0.624
SN38	5e-06	14	1.583	0.611
SN38	5e-06	15	1.542	0.607
SN38	5e-06	16	1.522	0.595
SN38	5e-06	17	1.629	0.629
SN38	5e-06	18	1.626	0.632
SN38	5e-06	19	1.635	0.635
SN38	5e-06	20	1.632	0.635
SN38	5e-06	21	1.569	0.635
SN38	5e-06	22	1.445	0.607
SN38	8e-06	1	1.41	0.609
SN38	8e-06	2	1.468	0.612
SN38	8e-06	3	1.548	0.615
SN38	8e-06	4	1.499	0.612
SN38	8e-06	5	1.604	0.608
SN38	8e-06	6	1.503	0.611
SN38	8e-06	7	1.492	0.611
SN38	8e-06	8	1.493	0.616
SN38	8e-06	9	1.506	0.613
SN38	8e-06	10	1.55	0.615
SN38	8e-06	11	1.489	0.615
SN38	8e-06	12	1.521	0.616
SN38	8e-06	13	1.484	0.61
SN38	8e-06	14	1.56	0.603
SN38	8e-06	15	1.488	0.603
SN38	8e-06	16	1.484	0.611
SN38	8e-06	17	1.592	0.617
SN38	8e-06	18	1.542	0.624
SN38	8e-06	19	1.595	0.617
SN38	8e-06	20	1.573	0.627
SN38	8e-06	21	1.489	0.622
SN38	8e-06	22	1.401	0.588
SN38	8e-05	1	1.268	0.577
SN38	8e-05	2	1.293	0.589
SN38	8e-05	3	1.365	0.601
SN38	8e-05	4	1.35	0.595
SN38	8e-05	5	1.411	0.596
SN38	8e-05	6	1.321	0.591
SN38	8e-05	7	1.328	0.59
SN38	8e-05	8	1.346	0.604
SN38	8e-05	9	1.329	0.6
SN38	8e-05	10	1.365	0.595
SN38	8e-05	11	1.316	0.59
SN38	8e-05	12	1.333	0.593
SN38	8e-05	13	1.29	0.585
SN38	8e-05	14	1.37	0.59
SN38	8e-05	15	1.299	0.588
SN38	8e-05	16	1.3	0.578
SN38	8e-05	17	1.413	0.614
SN38	8e-05	18	1.343	0.606
SN38	8e-05	19	1.403	0.602
SN38	8e-05	20	1.39	0.61
SN38	8e-05	21	1.285	0.598
SN38	8e-05	22	1.244	0.573
SN38	0.002	1	1.256	0.579
SN38	0.002	2	1.319	0.583
SN38	0.002	3	1.398	0.613
SN38	0.002	4	1.368	0.589
SN38	0.002	5	1.462	0.606
SN38	0.002	6	1.351	0.592
SN38	0.002	7	1.34	0.591
SN38	0.002	8	1.386	0.596
SN38	0.002	9	1.314	0.595
SN38	0.002	10	1.412	0.597
SN38	0.002	11	1.346	0.595
SN38	0.002	12	1.385	0.589
SN38	0.002	13	1.335	0.597
SN38	0.002	14	1.391	0.606
SN38	0.002	15	1.356	0.585
SN38	0.002	16	1.311	0.578
SN38	0.002	17	1.444	0.606
SN38	0.002	18	1.4	0.608
SN38	0.002	19	1.422	0.61
SN38	0.002	20	1.432	0.613
SN38	0.002	21	1.325	0.589
SN38	0.002	22	1.3	0.587
SN38	0.01	1	1.187	0.548
SN38	0.01	2	1.262	0.566
SN38	0.01	3	1.306	0.591
SN38	0.01	4	1.309	0.572
SN38	0.01	5	1.367	0.592
SN38	0.01	6	1.298	0.587
SN38	0.01	7	1.254	0.573
SN38	0.01	8	1.309	0.579
SN38	0.01	9	1.273	0.578
SN38	0.01	10	1.309	0.579
SN38	0.01	11	1.271	0.58
SN38	0.01	12	1.308	0.578
SN38	0.01	13	1.285	0.573
SN38	0.01	14	1.306	0.593
SN38	0.01	15	1.257	0.568
SN38	0.01	16	1.259	0.57
SN38	0.01	17	1.377	0.593
SN38	0.01	18	1.335	0.592
SN38	0.01	19	1.346	0.597
SN38	0.01	20	1.358	0.596
SN38	0.01	21	1.263	0.578
SN38	0.01	22	1.226	0.554
TPT	1e-08	1	1.224	0.574
TPT	1e-08	2	1.263	0.576
TPT	1e-08	3	1.329	0.606
TPT	1e-08	4	1.306	0.584
TPT	1e-08	5	1.44	0.624
TPT	1e-08	6	1.287	0.589
TPT	1e-08	7	1.317	0.611
TPT	1e-08	8	1.345	0.608
TPT	1e-08	9	1.292	0.585
TPT	1e-08	10	1.34	0.601
TPT	1e-08	11	1.283	0.591
TPT	1e-08	12	1.342	0.595
TPT	1e-08	13	1.273	0.578
TPT	1e-08	14	1.355	0.6
TPT	1e-08	15	1.257	0.579
TPT	1e-08	16	1.285	0.58
TPT	1e-08	17	1.357	0.595
TPT	1e-08	18	1.317	0.606
TPT	1e-08	19	1.353	0.615
TPT	1e-08	20	1.336	0.602
TPT	1e-08	21	1.313	0.585
TPT	1e-08	22	1.218	0.58
TPT	1e-07	1	0.973	0.48
TPT	1e-07	2	1.038	0.502
TPT	1e-07	3	1.09	0.522
TPT	1e-07	4	1.059	0.512
TPT	1e-07	5	1.151	0.547
TPT	1e-07	6	1.058	0.512
TPT	1e-07	7	1.07	0.515
TPT	1e-07	8	1.097	0.528
TPT	1e-07	9	1.033	0.505
TPT	1e-07	10	1.108	0.528
TPT	1e-07	11	1.058	0.508
TPT	1e-07	12	1.075	0.511
TPT	1e-07	13	1.023	0.497
TPT	1e-07	14	1.094	0.528
TPT	1e-07	15	1.022	0.5
TPT	1e-07	16	1.024	0.502
TPT	1e-07	17	1.132	0.541
TPT	1e-07	18	1.095	0.528
TPT	1e-07	19	1.094	0.531
TPT	1e-07	20	1.111	0.53
TPT	1e-07	21	1.001	0.496
TPT	1e-07	22	0.996	0.481
TPT	3.01e-06	1	0.928	0.468
TPT	3.01e-06	2	1.353	0.613
TPT	3.01e-06	3	1.44	0.634
TPT	3.01e-06	4	0.991	0.485
TPT	3.01e-06	5	1.077	0.525
TPT	3.01e-06	6	1.379	0.613
TPT	3.01e-06	7	1.404	0.628
TPT	3.01e-06	8	1.005	0.496
TPT	3.01e-06	9	1.379	0.612
TPT	3.01e-06	10	1.434	0.637
TPT	3.01e-06	11	1.394	0.614
TPT	3.01e-06	12	1.243	0.54
TPT	3.01e-06	13	1.371	0.614
TPT	3.01e-06	14	1.137	0.516
TPT	3.01e-06	15	1.337	0.608
TPT	3.01e-06	16	0.952	0.466
TPT	3.01e-06	17	1.051	0.51
TPT	3.01e-06	18	1.417	0.625
TPT	3.01e-06	19	1.424	0.632
TPT	3.01e-06	20	1.01	0.501
TPT	3.01e-06	21	1.381	0.604
TPT	3.01e-06	22	1.304	0.605
TPT	8e-06	1	1.51	0.605
TPT	8e-06	2	1.545	0.613
TPT	8e-06	3	1.619	0.62
TPT	8e-06	4	1.532	0.604
TPT	8e-06	5	1.664	0.664
TPT	8e-06	6	1.58	0.622
TPT	8e-06	7	1.574	0.619
TPT	8e-06	8	1.615	0.617
TPT	8e-06	9	1.534	0.61
TPT	8e-06	10	1.632	0.632
TPT	8e-06	11	1.553	0.621
TPT	8e-06	12	1.541	0.621
TPT	8e-06	13	1.539	0.62
TPT	8e-06	14	1.618	0.618
TPT	8e-06	15	1.538	0.611
TPT	8e-06	16	1.513	0.599
TPT	8e-06	17	1.619	0.619
TPT	8e-06	18	1.599	0.628
TPT	8e-06	19	1.628	0.628
TPT	8e-06	20	1.6	0.624
TPT	8e-06	21	1.514	0.632
TPT	8e-06	22	1.524	0.611
TPT	1.5e-05	1	1.471	0.615
TPT	1.5e-05	2	1.542	0.625
TPT	1.5e-05	3	1.619	0.64
TPT	1.5e-05	4	1.573	0.614
TPT	1.5e-05	5	1.644	0.644
TPT	1.5e-05	6	1.62	0.629
TPT	1.5e-05	7	1.582	0.633
TPT	1.5e-05	8	1.567	0.619
TPT	1.5e-05	9	1.551	0.628
TPT	1.5e-05	10	1.624	0.639
TPT	1.5e-05	11	1.573	0.643
TPT	1.5e-05	12	1.597	0.634
TPT	1.5e-05	13	1.563	0.633
TPT	1.5e-05	14	1.588	0.626
TPT	1.5e-05	15	1.518	0.627
TPT	1.5e-05	16	1.526	0.615
TPT	1.5e-05	17	1.631	0.631
TPT	1.5e-05	18	1.609	0.638
TPT	1.5e-05	19	1.616	0.632
TPT	1.5e-05	20	1.63	0.64
TPT	1.5e-05	21	1.572	0.64
TPT	1.5e-05	22	1.495	0.613
TPT	2.5e-05	1	1.452	0.611
TPT	2.5e-05	2	1.471	0.617
TPT	2.5e-05	3	1.567	0.626
TPT	2.5e-05	4	1.526	0.608
TPT	2.5e-05	5	1.648	0.648
TPT	2.5e-05	6	1.539	0.62
TPT	2.5e-05	7	1.508	0.624
TPT	2.5e-05	8	1.533	0.609
TPT	2.5e-05	9	1.513	0.614
TPT	2.5e-05	10	1.573	0.631
TPT	2.5e-05	11	1.516	0.621
TPT	2.5e-05	12	1.554	0.623
TPT	2.5e-05	13	1.506	0.612
TPT	2.5e-05	14	1.579	0.621
TPT	2.5e-05	15	1.471	0.616
TPT	2.5e-05	16	1.49	0.601
TPT	2.5e-05	17	1.597	0.597
TPT	2.5e-05	18	1.548	0.63
TPT	2.5e-05	19	1.579	0.616
TPT	2.5e-05	20	1.569	0.628
TPT	2.5e-05	21	1.504	0.633
TPT	2.5e-05	22	1.478	0.599
TPT	8e-05	1	1.357	0.597
TPT	8e-05	2	1.405	0.609
TPT	8e-05	3	1.485	0.612
TPT	8e-05	4	1.445	0.614
TPT	8e-05	5	1.541	0.602
TPT	8e-05	6	1.449	0.605
TPT	8e-05	7	1.435	0.599
TPT	8e-05	8	1.449	0.612
TPT	8e-05	9	1.44	0.622
TPT	8e-05	10	1.494	0.607
TPT	8e-05	11	1.435	0.603
TPT	8e-05	12	1.467	0.61
TPT	8e-05	13	1.417	0.61
TPT	8e-05	14	1.492	0.606
TPT	8e-05	15	1.405	0.601
TPT	8e-05	16	1.405	0.608
TPT	8e-05	17	1.527	0.614
TPT	8e-05	18	1.47	0.623
TPT	8e-05	19	1.551	0.616
TPT	8e-05	20	1.498	0.618
TPT	8e-05	21	1.489	0.641
TPT	8e-05	22	1.391	0.594
TPT	0.002	1	1.23	0.566
TPT	0.002	2	1.291	0.573
TPT	0.002	3	1.356	0.597
TPT	0.002	4	1.293	0.573
TPT	0.002	5	1.415	0.59
TPT	0.002	6	1.312	0.584
TPT	0.002	7	1.317	0.587
TPT	0.002	8	1.363	0.588
TPT	0.002	9	1.303	0.58
TPT	0.002	10	1.338	0.59
TPT	0.002	11	1.32	0.579
TPT	0.002	12	1.323	0.579
TPT	0.002	13	1.315	0.58
TPT	0.002	14	1.363	0.592
TPT	0.002	15	1.299	0.599
TPT	0.002	16	1.292	0.569
TPT	0.002	17	1.426	0.609
TPT	0.002	18	1.331	0.596
TPT	0.002	19	1.375	0.605
TPT	0.002	20	1.36	0.585
TPT	0.002	21	1.303	0.587
TPT	0.002	22	1.263	0.568
TPT	0.01	1	0.94	0.466
TPT	0.01	2	0.98	0.48
TPT	0.01	3	1.086	0.526
TPT	0.01	4	1.007	0.49
TPT	0.01	5	1.109	0.531
TPT	0.01	6	1.061	0.52
TPT	0.01	7	1.056	0.519
TPT	0.01	8	1.045	0.507
TPT	0.01	9	1.038	0.514
TPT	0.01	10	1.09	0.527
TPT	0.01	11	1.05	0.509
TPT	0.01	12	1.079	0.516
TPT	0.01	13	1.055	0.509
TPT	0.01	14	1.101	0.529
TPT	0.01	15	1.024	0.503
TPT	0.01	16	1.029	0.489
TPT	0.01	17	1.086	0.521
TPT	0.01	18	1.088	0.517
TPT	0.01	19	1.122	0.533
TPT	0.01	20	1.12	0.533
TPT	0.01	21	1.058	0.509
TPT	0.01	22	1.01	0.478
		Average	1.37338	0.58768
		Max	1.722	0.722
		Min	0.834	0.414
