# Supplementary material for: Identification and Replication of Loci Involved in Camptothecin-Induced Cytotoxicity Using CEPH Pedigrees
Source: PLoS One. 2011 May 5;6(5):e17561. doi: 10.1371/journal.pone.0017561 (PMC3088663; doi:10.1371/journal.pone.0017561)
Supplement: Dataset S2 — Details of significant, suggestive, and replicating peaks for camptothecins. Tab 1 lists all significant QTLs by chromosome. The chromosome, the beginning and end of all peaks in centiMorgan (cM) units, and the peak LOD score in the region are listed. Additionally, drug-dose combinations which replicate the significant QTLs (LOD score>suggestive peak threshold at that location) are listed along with their maximum LOD score in that region (tab 2). As before, the chromosome, the beginning and end of all peaks in centiMorgan (cM) units, and the peak LOD score in the region are listed for each drug-dose combination. Drug-dose combinations with a significant peak are indicated in bold. (XLS) [file pone.0017561.s008.xls]

## Sheet: Significant Peaks
Dataset S2. Details of significant, suggestive, and replicating peaks for camptothecins. Tab 1 lists all significant QTLs by chromosome. The chromosome, the beginning and end of all peaks in centiMorgan (cM) units, and the peak LOD score in the region are listed. Additionally, drug-dose combinations which replicate the significant QTLs (LOD score > suggestive peak threshold at that location) are …
Camptothecin Significant QTLs
Chr	Drug	Dose (mM)	Peak Start (cM)	Peak End (cM)	Max Peak LOD
1	9NC	0.01	67.22	70.41	1.115
1	9NC	0.01	71.13	73.21	1.185
1	SN38	0.002	116.72	142.24	1.363
1	hCPT	0.001	125.51	136.34	1.495
1	9NC	0.01	145.45	147.6	1.073
1	9NC	0.01	149.2	150.27	1.184
1	9NC	0.01	162.57	168.52	1.269
1	SN38	0.002	229.13	252.12	1.389
1	TPT	8e-05	232.81	252.12	1.855
1	SN38	8e-05	233.38	252.12	1.501
1	CPT11	0.006	237.73	247.23	1.411
1	CPT11	0.01	237.73	247.23	1.295
1	CPT11	0.05	240.19	252.12	1.457
2	IC50_hCPT	1	215.78	216.31	1.031
3	CPT	8e-05	5.54	8.31	1.216
3	hCPT	0.002	22.33	50.25	2.042
3	SN38	3.01e-06	44.81	47.44	1.072
3	SN38	3.01e-06	48.09	49.18	1.032
3	SN38	3.01e-06	50.94	61.52	1.115
3	SN38	3.01e-06	62.05	78.64	1.682
3	CPT11	0.0015	65.26	75.41	1.675
3	IC50_mCPT	1	84.11	97.75	1.315
3	IC50_mCPT	1	99.38	101.55	1.103
3	9NC	0.01	151.49	173.34	1.638
3	TPT	0.01	151.49	158.38	1.375
3	9NC	0.01	173.76	174.94	1.088
3	hCPT	0.005	198.68	207.73	1.686
3	9NC	0.01	209.41	213.64	1.193
4	CPT11	1.6e-05	161.04	166.85	1.112
4	CPT11	1.6e-05	199.93	211.65	1.251
5	CICPT	0.4	0	6.67	1.961
5	CICPT	2	0	6.67	2.272
5	CICPT	3	0	6.67	1.864
5	CICPT	4	0	5.43	1.626
5	mCPT	0.025	49.54	51.99	1.174
5	9NC	1.5e-05	54.79	74.07	1.853
5	9NC	8e-06	63.6	68.63	1.242
5	9NC	1.5e-05	92.38	93.59	1.045
5	9NC	1.5e-05	102.62	123.45	1.54
5	9NC	8e-06	111.97	140.72	1.709
5	9NC	1.5e-05	124.47	136.33	1.394
5	CPT	2e-06	137.39	161.4	1.685
5	9NC	8e-06	141.82	155.92	1.19
5	hCPT	0.08	146.73	152.62	1.101
5	mCPT	0.08	148.63	149.48	1.022
5	hCPT	0.08	162.16	174.8	1.384
5	mCPT	0.08	167.69	174.8	1.408
5	mCPT	0.025	171.06	177.92	1.746
5	hCPT	0.08	177.06	184.66	1.246
5	mCPT	0.08	177.06	187.81	1.305
5	9NC	8e-06	182.35	189.23	1.356
6	9AC	0.002	0	29.93	1.528
6	9AC	0.01	9.18	11.89	1.304
6	IC50_hCPT	1	32.62	33.43	1.202
6	IC50_hCPT	1	42.27	42.98	1.008
6	TPT	1.5e-05	42.27	53.81	1.652
6	TPT	1.5e-05	57.96	65.14	1.106
6	SN38	8e-06	68.65	80.99	1.376
6	9AC	0.002	76.62	78.85	1.112
6	9AC	8e-06	87.29	89.23	1.125
6	SN38	8e-06	87.29	89.23	1.195
6	SN38	8e-06	91.34	117.29	1.613
6	9AC	8e-06	92.25	107.25	1.659
6	9AC	8e-06	112.2	124.64	1.252
7	mCPT	0.001	30.9	38.48	1.281
7	CICPT	2	58.86	62.87	1.085
7	IC50_CPT11	1	59.39	62.07	1.073
7	CICPT	0.7	61	125.15	2.604
7	CICPT	0.5	62.87	120.61	1.662
7	IC50_CPT11	1	62.87	72.78	1.611
7	CICPT	1	67.43	78.65	1.211
7	CICPT	0.4	70.64	73.84	1.198
7	IC50_CPT11	1	73.84	74.38	1.108
7	CICPT	2	77.91	78.65	1.087
7	CICPT	1	80.42	122.48	1.657
7	CICPT	2	80.42	125.15	2.351
7	CICPT	3	93.1	123.01	2.023
7	CICPT	0.4	97.38	120.61	1.62
7	CICPT	4	97.89	123.01	1.702
9	9AC	1.6e-05	0	12.78	1.588
9	9NC	1e-08	0	18.06	1.211
9	CICPT	0.4	83.41	104.48	1.772
10	CPT	1e-07	2.13	13.49	1.475
10	CPT	1e-07	32.8	37.9	1.111
10	IC50_CPT11	1	46.23	49.43	1.213
10	IC50_CPT11	1	56.89	69.7	1.626
11	CPT11	0.01	2.11	4.84	1.049
11	IC50_9AC	1	54.75	58.4	1.299
11	IC50_9AC	1	61.78	93.12	1.842
11	hCPT	0.008	104.03	105.74	1.082
11	IC50_hCPT	1	104.03	105.74	1.051
11	hCPT	0.008	110.73	123	1.896
11	CPT11	0.01	126.21	129.02	1.352
12	9AC	1.2e-05	0	6.42	1.705
12	CPT11	4e-06	19.68	38.5	1.277
12	CICPT	0.7	95.56	104.65	1.627
12	CICPT	1	95.56	101.98	1.442
12	CICPT	2	95.56	104.12	1.646
12	CICPT	3	95.56	106.52	1.714
12	mCPT	2	95.56	119.55	2.052
13	TPT	1e-08	0	19.36	1.365
14	hCPT	0.005	0	21.51	1.747
14	TPT	8e-06	0	13.89	1.286
14	hCPT	0.003	8.28	34.43	1.673
14	IC50_9AC	1	8.28	9.36	1.029
14	IC50_9AC	1	12.46	13.89	1.014
14	mCPT	0.002	21.51	36.76	1.973
14	hCPT	0.005	26.59	27.01	1.026
14	hCPT	0.003	92.69	95.89	1.094
14	hCPT	0.003	98.96	111.27	1.15
14	TPT	8e-06	98.96	111.27	1.677
14	IC50_9AC	1	105	134.3	2.354
14	hCPT	0.003	113.17	114.81	1.043
14	hCPT	0.003	115.2	125.88	1.242
14	hCPT	0.003	134.3	138.18	1.177
15	mCPT	2	20.24	39.72	1.81
16	CPT	3.01e-06	1.08	10.36	1.345
16	CPT	3.01e-06	29.97	34.22	1.019
16	mCPT	0.003	38.51	59.68	1.537
16	mCPT	0.001	40.65	66.1	1.318
16	hCPT	0.001	44.45	69.05	1.769
16	mCPT	0.005	57.79	65.77	2.287
17	CICPT	3	93.98	126.46	2.198
17	CICPT	2	95.99	126.46	1.985
17	CICPT	0.7	97.56	126.46	1.583
17	hCPT	0.0001	98.14	114.41	1.557
17	CICPT	0.5	99.21	126.46	1.599
17	CICPT	4	99.21	126.46	1.684
18	IC50_mCPT	1	95.46	99.04	1.2
20	SN38	8e-05	40.55	72.27	1.673
20	CPT11	0.006	42.28	72.27	1.577
20	CPT11	0.01	42.28	72.27	1.705
20	SN38	5e-06	42.28	77.75	1.731
20	SN38	8e-06	42.28	86.98	2.134
20	TPT	1e-08	42.28	46.71	1.033
20	CPT11	0.002	46.71	78.29	1.704
20	hCPT	10	46.71	48.85	1.144
20	CPT	8e-05	47.52	54.09	1.106
20	hCPT	10	49.71	79.91	1.508
20	CPT	8e-05	55.74	61.77	1.273
20	TPT	1e-08	79.91	101.22	1.749

## Sheet: Significant and Replicated
Significant & Replicated QTLs for Camptothecin Drug-Dose Phenotypes
Chr	Significant Drug	Significant Drug Dose (mM)	Peak Start (cM)	Peak End (cM)	Replicating Drug	Replicating Drug Dose (mM)	Replicating Drug Max Peak LOD
1	9NC	0.01	67.22	70.41	TPT	1e-07	0.788
1	9NC	0.01	67.22	70.41	mCPT	10	0.795
1	9NC	0.01	67.22	70.41	hCPT	2	1.059
1	9NC	0.01	67.22	70.41	TPT	1e-07	0.788
1	9NC	0.01	67.22	70.41			1.115
1	9NC	0.01	71.13	73.21	9AC	8e-05	0.809
1	9NC	0.01	71.13	73.21	hCPT	2	1.076
1	9NC	0.01	71.13	73.21	9AC	8e-05	0.809
1	9NC	0.01	71.13	73.21			1.185
1	SN38	0.002	116.72	142.24	9AC	1.6e-05	1.15
1	SN38	0.002	116.72	142.24	9AC	8e-06	0.796
1	SN38	0.002	116.72	142.24	9AC	1.2e-05	0.985
1	SN38	0.002	116.72	142.24	9NC	0.01	0.738
1	SN38	0.002	116.72	142.24	CPT	0.002	0.693
1	SN38	0.002	116.72	142.24	TPT	0.002	0.756
1	SN38	0.002	116.72	142.24	mCPT	0.005	0.948
1	SN38	0.002	116.72	142.24	mCPT	0.003	0.748
1	SN38	0.002	116.72	142.24	hCPT	0.002	1.05
1	SN38	0.002	116.72	142.24	hCPT	0.003	0.742
1	SN38	0.002	116.72	142.24	hCPT	0.001	1.495
1	SN38	0.002	116.72	142.24	CPT	0.002	0.693
1	SN38	0.002	116.72	142.24	9AC	1.6e-05	1.15
1	SN38	0.002	116.72	142.24	9AC	8e-06	0.796
1	SN38	0.002	116.72	142.24	9AC	1.2e-05	0.985
1	SN38	0.002	116.72	142.24	9NC	0.01	0.738
1	SN38	0.002	116.72	142.24	TPT	0.002	0.756
1	SN38	0.002	116.72	142.24			1.363
1	hCPT	0.001	125.51	136.34	mCPT	0.005	0.948
1	hCPT	0.001	125.51	136.34	mCPT	0.003	0.748
1	hCPT	0.001	125.51	136.34	mCPT	0.005	0.948
1	hCPT	0.001	125.51	136.34	mCPT	0.003	0.748
1	hCPT	0.001	125.51	136.34	CPT	0.002	0.693
1	hCPT	0.001	125.51	136.34	SN38	0.002	1.363
1	hCPT	0.001	125.51	136.34	9AC	1.6e-05	1.15
1	hCPT	0.001	125.51	136.34	9AC	8e-06	0.796
1	hCPT	0.001	125.51	136.34	9AC	1.2e-05	0.985
1	hCPT	0.001	125.51	136.34	TPT	0.002	0.754
1	hCPT	0.001	125.51	136.34
1	9NC	0.01	145.45	147.6	9AC	1.6e-05	0.654
1	9NC	0.01	145.45	147.6	SN38	0.002	0.688
1	9NC	0.01	145.45	147.6	SN38	0.002	0.688
1	9NC	0.01	145.45	147.6	9AC	1.6e-05	0.654
1	9NC	0.01	145.45	147.6			1.073
1	9NC	0.01	149.2	150.27	9AC	1.6e-05	0.749
1	9NC	0.01	149.2	150.27	TPT	1.5e-05	0.914
1	9NC	0.01	149.2	150.27	9AC	1.6e-05	0.749
1	9NC	0.01	149.2	150.27	TPT	1.5e-05	0.914
1	9NC	0.01	149.2	150.27			1.184
1	9NC	0.01	162.57	168.52	9AC	3.2e-06	0.893
1	9NC	0.01	162.57	168.52	9AC	3.2e-06	0.893
1	9NC	0.01	162.57	168.52			1.269
1	SN38	0.002	229.13	252.12	9AC	6e-08	0.96
1	SN38	0.002	229.13	252.12	9AC	0.002	1.202
1	SN38	0.002	229.13	252.12	9AC	1.2e-05	0.814
1	SN38	0.002	229.13	252.12	9AC	6.4e-07	0.666
1	SN38	0.002	229.13	252.12	CPT	2e-06	0.676
1	SN38	0.002	229.13	252.12	CPT	1.5e-05	0.933
1	SN38	0.002	229.13	252.12	CPT11	0.05	1.457
1	SN38	0.002	229.13	252.12	CPT11	0.01	1.295
1	SN38	0.002	229.13	252.12	CPT11	0.0006	0.95
1	SN38	0.002	229.13	252.12	CPT11	0.006	1.411
1	SN38	0.002	229.13	252.12	TPT	0.002	1.19
1	SN38	0.002	229.13	252.12	TPT	8e-05	1.855
1	SN38	0.002	229.13	252.12	hCPT	2	0.895
1	SN38	0.002	229.13	252.12	CPT	2e-06	0.676
1	SN38	0.002	229.13	252.12	CPT	1.5e-05	0.933
1	SN38	0.002	229.13	252.12	CPT11	0.05	1.457
1	SN38	0.002	229.13	252.12	CPT11	0.01	1.295
1	SN38	0.002	229.13	252.12	CPT11	0.0006	0.95
1	SN38	0.002	229.13	252.12	CPT11	0.006	1.411
1	SN38	0.002	229.13	252.12	9AC	6e-08	0.96
1	SN38	0.002	229.13	252.12	9AC	0.002	1.202
1	SN38	0.002	229.13	252.12	9AC	1.2e-05	0.814
1	SN38	0.002	229.13	252.12	9AC	6.4e-07	0.666
1	SN38	0.002	229.13	252.12	TPT	0.002	1.19
1	SN38	0.002	229.13	252.12	TPT	8e-05	1.855
1	SN38	0.002	229.13	252.12			1.389
1	TPT	8e-05	232.81	252.12	9AC	6e-08	0.96
1	TPT	8e-05	232.81	252.12	9AC	0.002	1.202
1	TPT	8e-05	232.81	252.12	9AC	1.2e-05	0.814
1	TPT	8e-05	232.81	252.12	9AC	6.4e-07	0.666
1	TPT	8e-05	232.81	252.12	CPT	1.5e-05	0.933
1	TPT	8e-05	232.81	252.12	CPT11	0.05	1.457
1	TPT	8e-05	232.81	252.12	CPT11	0.01	1.295
1	TPT	8e-05	232.81	252.12	CPT11	0.0006	0.761
1	TPT	8e-05	232.81	252.12	CPT11	0.006	1.411
1	TPT	8e-05	232.81	252.12	SN38	0.002	1.389
1	TPT	8e-05	232.81	252.12	SN38	8e-06	1.174
1	TPT	8e-05	232.81	252.12	SN38	8e-05	1.501
1	TPT	8e-05	232.81	252.12	SN38	0.01	0.849
1	TPT	8e-05	232.81	252.12	hCPT	2	0.895
1	TPT	8e-05	232.81	252.12	CPT	1.5e-05	0.933
1	TPT	8e-05	232.81	252.12	CPT11	0.05	1.457
1	TPT	8e-05	232.81	252.12	CPT11	0.01	1.295
1	TPT	8e-05	232.81	252.12	CPT11	0.0006	0.761
1	TPT	8e-05	232.81	252.12	CPT11	0.006	1.411
1	TPT	8e-05	232.81	252.12	SN38	0.002	1.389
1	TPT	8e-05	232.81	252.12	SN38	8e-06	1.174
1	TPT	8e-05	232.81	252.12	SN38	8e-05	1.501
1	TPT	8e-05	232.81	252.12	SN38	0.01	0.849
1	TPT	8e-05	232.81	252.12	9AC	6e-08	0.96
1	TPT	8e-05	232.81	252.12	9AC	0.002	1.202
1	TPT	8e-05	232.81	252.12	9AC	1.2e-05	0.814
1	TPT	8e-05	232.81	252.12	9AC	6.4e-07	0.666
1	TPT	8e-05	232.81	252.12			1.855
1	SN38	8e-05	233.38	252.12	9AC	6e-08	0.96
1	SN38	8e-05	233.38	252.12	9AC	0.002	1.202
1	SN38	8e-05	233.38	252.12	9AC	1.2e-05	0.814
1	SN38	8e-05	233.38	252.12	9AC	6.4e-07	0.666
1	SN38	8e-05	233.38	252.12	CPT	1.5e-05	0.933
1	SN38	8e-05	233.38	252.12	CPT11	0.05	1.457
1	SN38	8e-05	233.38	252.12	CPT11	0.01	1.295
1	SN38	8e-05	233.38	252.12	CPT11	0.0006	0.733
1	SN38	8e-05	233.38	252.12	CPT11	0.006	1.411
1	SN38	8e-05	233.38	252.12	TPT	0.002	1.19
1	SN38	8e-05	233.38	252.12	TPT	8e-05	1.855
1	SN38	8e-05	233.38	252.12	hCPT	2	0.895
1	SN38	8e-05	233.38	252.12	CPT	1.5e-05	0.933
1	SN38	8e-05	233.38	252.12	CPT11	0.05	1.457
1	SN38	8e-05	233.38	252.12	CPT11	0.01	1.295
1	SN38	8e-05	233.38	252.12	CPT11	0.0006	0.733
1	SN38	8e-05	233.38	252.12	CPT11	0.006	1.411
1	SN38	8e-05	233.38	252.12	9AC	6e-08	0.96
1	SN38	8e-05	233.38	252.12	9AC	0.002	1.202
1	SN38	8e-05	233.38	252.12	9AC	1.2e-05	0.814
1	SN38	8e-05	233.38	252.12	9AC	6.4e-07	0.666
1	SN38	8e-05	233.38	252.12	TPT	0.002	1.19
1	SN38	8e-05	233.38	252.12	TPT	8e-05	1.855
1	SN38	8e-05	233.38	252.12			1.501
1	CPT11	0.006	237.73	247.23	9AC	6e-08	0.96
1	CPT11	0.006	237.73	247.23	9AC	0.002	1.202
1	CPT11	0.006	237.73	247.23	9AC	1.2e-05	0.651
1	CPT11	0.006	237.73	247.23	CPT	1.5e-05	0.933
1	CPT11	0.006	237.73	247.23	SN38	0.002	1.389
1	CPT11	0.006	237.73	247.23	SN38	8e-06	1.174
1	CPT11	0.006	237.73	247.23	SN38	8e-05	1.501
1	CPT11	0.006	237.73	247.23	SN38	0.01	0.849
1	CPT11	0.006	237.73	247.23	TPT	0.002	1.19
1	CPT11	0.006	237.73	247.23	TPT	8e-05	1.855
1	CPT11	0.006	237.73	247.23	hCPT	2	0.895
1	CPT11	0.006	237.73	247.23	CPT	1.5e-05	0.933
1	CPT11	0.006	237.73	247.23	SN38	0.002	1.389
1	CPT11	0.006	237.73	247.23	SN38	8e-06	1.174
1	CPT11	0.006	237.73	247.23	SN38	8e-05	1.501
1	CPT11	0.006	237.73	247.23	SN38	0.01	0.849
1	CPT11	0.006	237.73	247.23	9AC	6e-08	0.96
1	CPT11	0.006	237.73	247.23	9AC	0.002	1.202
1	CPT11	0.006	237.73	247.23	9AC	1.2e-05	0.651
1	CPT11	0.006	237.73	247.23	TPT	0.002	1.19
1	CPT11	0.006	237.73	247.23	TPT	8e-05	1.855
1	CPT11	0.01	237.73	247.23	9AC	6e-08	0.96
1	CPT11	0.01	237.73	247.23	9AC	0.002	1.202
1	CPT11	0.01	237.73	247.23	9AC	1.2e-05	0.651
1	CPT11	0.01	237.73	247.23	CPT	1.5e-05	0.933
1	CPT11	0.01	237.73	247.23	SN38	0.002	1.389
1	CPT11	0.01	237.73	247.23	SN38	8e-06	1.174
1	CPT11	0.01	237.73	247.23	SN38	8e-05	1.501
1	CPT11	0.01	237.73	247.23	SN38	0.01	0.849
1	CPT11	0.01	237.73	247.23	TPT	0.002	1.19
1	CPT11	0.01	237.73	247.23	TPT	8e-05	1.855
1	CPT11	0.01	237.73	247.23	hCPT	2	0.895
1	CPT11	0.01	237.73	247.23	CPT	1.5e-05	0.933
1	CPT11	0.01	237.73	247.23	SN38	0.002	1.389
1	CPT11	0.01	237.73	247.23	SN38	8e-06	1.174
1	CPT11	0.01	237.73	247.23	SN38	8e-05	1.501
1	CPT11	0.01	237.73	247.23	SN38	0.01	0.849
1	CPT11	0.01	237.73	247.23	9AC	6e-08	0.96
1	CPT11	0.01	237.73	247.23	9AC	0.002	1.202
1	CPT11	0.01	237.73	247.23	9AC	1.2e-05	0.651
1	CPT11	0.01	237.73	247.23	TPT	0.002	1.19
1	CPT11	0.01	237.73	247.23	TPT	8e-05	1.855
1	CPT11	0.006	237.73	247.23			1.411
1	CPT11	0.01	237.73	247.23			1.295
1	CPT11	0.05	240.19	252.12	9AC	6e-08	0.96
1	CPT11	0.05	240.19	252.12	9AC	0.002	1.072
1	CPT11	0.05	240.19	252.12	9AC	1.2e-05	0.814
1	CPT11	0.05	240.19	252.12	9AC	6.4e-07	0.666
1	CPT11	0.05	240.19	252.12	CPT	1.5e-05	0.933
1	CPT11	0.05	240.19	252.12	SN38	0.002	1.358
1	CPT11	0.05	240.19	252.12	SN38	8e-06	1.174
1	CPT11	0.05	240.19	252.12	SN38	8e-05	1.501
1	CPT11	0.05	240.19	252.12	SN38	0.01	0.849
1	CPT11	0.05	240.19	252.12	TPT	0.002	1.19
1	CPT11	0.05	240.19	252.12	TPT	8e-05	1.855
1	CPT11	0.05	240.19	252.12	hCPT	2	0.895
1	CPT11	0.05	240.19	252.12	CPT	1.5e-05	0.933
1	CPT11	0.05	240.19	252.12	SN38	0.002	1.358
1	CPT11	0.05	240.19	252.12	SN38	8e-06	1.174
1	CPT11	0.05	240.19	252.12	SN38	8e-05	1.501
1	CPT11	0.05	240.19	252.12	SN38	0.01	0.849
1	CPT11	0.05	240.19	252.12	9AC	6e-08	0.96
1	CPT11	0.05	240.19	252.12	9AC	0.002	1.072
1	CPT11	0.05	240.19	252.12	9AC	1.2e-05	0.814
1	CPT11	0.05	240.19	252.12	9AC	6.4e-07	0.666
1	CPT11	0.05	240.19	252.12	TPT	0.002	1.19
1	CPT11	0.05	240.19	252.12	TPT	8e-05	1.855
1	CPT11	0.05	240.19	252.12			1.457
2	IC50_hCPT	1	215.78	216.31
3	CPT	8e-05	5.54	8.31	9NC	8e-05	0.779
3	CPT	8e-05	5.54	8.31	CPT11	0.05	1.125
3	CPT	8e-05	5.54	8.31	CPT11	0.006	0.696
3	CPT	8e-05	5.54	8.31	TPT	8e-05	0.667
3	CPT	8e-05	5.54	8.31	mCPT	0.005	1.15
3	CPT	8e-05	5.54	8.31	mCPT	0.002	0.825
3	CPT	8e-05	5.54	8.31	mCPT	0.003	0.838
3	CPT	8e-05	5.54	8.31	mCPT	0.008	0.716
3	CPT	8e-05	5.54	8.31	mCPT	0.015	0.989
3	CPT	8e-05	5.54	8.31	mCPT	10	0.928
3	CPT	8e-05	5.54	8.31	hCPT	0.015	0.761
3	CPT	8e-05	5.54	8.31	hCPT	10	0.917
3	CPT	8e-05	5.54	8.31	mCPT	0.005	1.15
3	CPT	8e-05	5.54	8.31	mCPT	0.002	0.825
3	CPT	8e-05	5.54	8.31	mCPT	0.003	0.838
3	CPT	8e-05	5.54	8.31	mCPT	0.008	0.716
3	CPT	8e-05	5.54	8.31	mCPT	0.015	0.989
3	CPT	8e-05	5.54	8.31	mCPT	10	0.928
3	CPT	8e-05	5.54	8.31	hCPT	0.015	0.761
3	CPT	8e-05	5.54	8.31	hCPT	10	0.917
3	CPT	8e-05	5.54	8.31	CPT11	0.05	1.125
3	CPT	8e-05	5.54	8.31	CPT11	0.006	0.696
3	CPT	8e-05	5.54	8.31	9NC	8e-05	0.779
3	CPT	8e-05	5.54	8.31	TPT	8e-05	0.667
3	CPT	8e-05	5.54	8.31			1.216
3	hCPT	0.002	22.33	50.25	mCPT	0.005	1.144
3	hCPT	0.002	22.33	50.25	mCPT	0.002	1.34
3	hCPT	0.002	22.33	50.25	mCPT	0.003	1.087
3	hCPT	0.002	22.33	50.25	mCPT	0.008	1.437
3	hCPT	0.002	22.33	50.25	mCPT	2	1.103
3	hCPT	0.002	22.33	50.25	mCPT	0.001	0.77
3	hCPT	0.002	22.33	50.25	CICPT	3	0.943
3	hCPT	0.002	22.33	50.25	CICPT	2	0.948
3	hCPT	0.002	22.33	50.25	CICPT	0.7	1.176
3	hCPT	0.002	22.33	50.25	CICPT	4	0.743
3	hCPT	0.002	22.33	50.25	CICPT	1	0.931
3	hCPT	0.002	22.33	50.25	CICPT	0.4	1.199
3	hCPT	0.002	22.33	50.25	CICPT	0.5	0.689
3	hCPT	0.002	22.33	50.25	CICPT	0.08	0.707
3	hCPT	0.002	22.33	50.25	CICPT	5	0.847
3	hCPT	0.002	22.33	50.25	mCPT	0.005	1.144
3	hCPT	0.002	22.33	50.25	mCPT	0.002	1.34
3	hCPT	0.002	22.33	50.25	mCPT	0.003	1.087
3	hCPT	0.002	22.33	50.25	mCPT	0.008	1.437
3	hCPT	0.002	22.33	50.25	mCPT	2	1.103
3	hCPT	0.002	22.33	50.25	mCPT	0.001	0.77
3	hCPT	0.002	22.33	50.25	CICPT	3	0.943
3	hCPT	0.002	22.33	50.25	CICPT	2	0.948
3	hCPT	0.002	22.33	50.25	CICPT	0.7	1.176
3	hCPT	0.002	22.33	50.25	CICPT	4	0.743
3	hCPT	0.002	22.33	50.25	CICPT	1	0.931
3	hCPT	0.002	22.33	50.25	CICPT	0.4	1.199
3	hCPT	0.002	22.33	50.25	CICPT	0.5	0.689
3	hCPT	0.002	22.33	50.25	CICPT	0.08	0.707
3	hCPT	0.002	22.33	50.25	CICPT	5	0.847
3	hCPT	0.002	22.33	50.25	CPT	8e-05	0.849
3	hCPT	0.002	22.33	50.25	CPT11	0.0015	0.711
3	hCPT	0.002	22.33	50.25	CPT11	0.002	0.806
3	hCPT	0.002	22.33	50.25	CPT11	0.05	1.049
3	hCPT	0.002	22.33	50.25	CPT11	0.0006	0.978
3	hCPT	0.002	22.33	50.25	CPT11	0.001	0.888
3	hCPT	0.002	22.33	50.25	SN38	2e-06	1.015
3	hCPT	0.002	22.33	50.25	SN38	3.01e-06	1.072
3	hCPT	0.002	22.33	50.25	9AC	8e-06	0.808
3	hCPT	0.002	22.33	50.25	9NC	8e-06	0.799
3	hCPT	0.002	22.33	50.25	9NC	5e-06	1.26
3	hCPT	0.002	22.33	50.25	9NC	1.5e-05	1.188
3	hCPT	0.002	22.33	50.25	TPT	0.002	0.937
3	hCPT	0.002	22.33	50.25	TPT	8e-05	0.913
3	hCPT	0.002	22.33	50.25	TPT	1.5e-05	0.854
3	hCPT	0.002	22.33	50.25
3	SN38	3.01e-06	44.81	47.44	9NC	8e-06	0.742
3	SN38	3.01e-06	44.81	47.44	9NC	5e-06	1.184
3	SN38	3.01e-06	44.81	47.44	9NC	1.5e-05	1.001
3	SN38	3.01e-06	44.81	47.44	CPT11	0.05	0.819
3	SN38	3.01e-06	44.81	47.44	CPT11	0.0006	0.811
3	SN38	3.01e-06	44.81	47.44	CPT11	0.001	0.888
3	SN38	3.01e-06	44.81	47.44	TPT	1.5e-05	0.854
3	SN38	3.01e-06	44.81	47.44	mCPT	0.005	0.693
3	SN38	3.01e-06	44.81	47.44	mCPT	0.002	0.884
3	SN38	3.01e-06	44.81	47.44	mCPT	0.003	0.748
3	SN38	3.01e-06	44.81	47.44	mCPT	0.008	0.991
3	SN38	3.01e-06	44.81	47.44	mCPT	2	1.103
3	SN38	3.01e-06	44.81	47.44	mCPT	0.001	0.754
3	SN38	3.01e-06	44.81	47.44	hCPT	0.002	1.749
3	SN38	3.01e-06	44.81	47.44	hCPT	0.003	1.027
3	SN38	3.01e-06	44.81	47.44	hCPT	0.008	0.768
3	SN38	3.01e-06	44.81	47.44	hCPT	2	1.204
3	SN38	3.01e-06	44.81	47.44	CICPT	3	0.943
3	SN38	3.01e-06	44.81	47.44	CICPT	2	0.948
3	SN38	3.01e-06	44.81	47.44	CICPT	0.7	0.971
3	SN38	3.01e-06	44.81	47.44	CICPT	4	0.734
3	SN38	3.01e-06	44.81	47.44	CICPT	1	0.931
3	SN38	3.01e-06	44.81	47.44	CICPT	0.4	1.04
3	SN38	3.01e-06	44.81	47.44	CICPT	0.08	0.707
3	SN38	3.01e-06	44.81	47.44	CICPT	5	0.847
3	SN38	3.01e-06	44.81	47.44	CPT11	0.05	0.819
3	SN38	3.01e-06	44.81	47.44	CPT11	0.0006	0.811
3	SN38	3.01e-06	44.81	47.44	CPT11	0.001	0.888
3	SN38	3.01e-06	44.81	47.44	9NC	8e-06	0.742
3	SN38	3.01e-06	44.81	47.44	9NC	5e-06	1.184
3	SN38	3.01e-06	44.81	47.44	9NC	1.5e-05	1.001
3	SN38	3.01e-06	44.81	47.44	TPT	1.5e-05	0.854
3	SN38	3.01e-06	44.81	47.44			1.072
3	SN38	3.01e-06	48.09	49.18	9AC	8e-06	0.808
3	SN38	3.01e-06	48.09	49.18	9NC	8e-06	0.783
3	SN38	3.01e-06	48.09	49.18	9NC	5e-06	1.223
3	SN38	3.01e-06	48.09	49.18	9NC	1.5e-05	1.135
3	SN38	3.01e-06	48.09	49.18	CPT11	0.0015	0.66
3	SN38	3.01e-06	48.09	49.18	CPT11	0.002	0.708
3	SN38	3.01e-06	48.09	49.18	CPT11	0.05	0.839
3	SN38	3.01e-06	48.09	49.18	CPT11	0.001	0.775
3	SN38	3.01e-06	48.09	49.18	TPT	1.5e-05	0.789
3	SN38	3.01e-06	48.09	49.18	mCPT	2	1.046
3	SN38	3.01e-06	48.09	49.18	hCPT	0.002	1.363
3	SN38	3.01e-06	48.09	49.18	hCPT	0.003	0.975
3	SN38	3.01e-06	48.09	49.18	hCPT	2	1.247
3	SN38	3.01e-06	48.09	49.18	CICPT	3	0.778
3	SN38	3.01e-06	48.09	49.18	CICPT	2	0.656
3	SN38	3.01e-06	48.09	49.18	CICPT	5	0.687
3	SN38	3.01e-06	48.09	49.18	CPT11	0.0015	0.66
3	SN38	3.01e-06	48.09	49.18	CPT11	0.002	0.708
3	SN38	3.01e-06	48.09	49.18	CPT11	0.05	0.839
3	SN38	3.01e-06	48.09	49.18	CPT11	0.001	0.775
3	SN38	3.01e-06	48.09	49.18	9AC	8e-06	0.808
3	SN38	3.01e-06	48.09	49.18	9NC	8e-06	0.783
3	SN38	3.01e-06	48.09	49.18	9NC	5e-06	1.223
3	SN38	3.01e-06	48.09	49.18	9NC	1.5e-05	1.135
3	SN38	3.01e-06	48.09	49.18	TPT	1.5e-05	0.789
3	SN38	3.01e-06	48.09	49.18			1.032
3	SN38	3.01e-06	50.94	61.52	9AC	8e-06	0.906
3	SN38	3.01e-06	50.94	61.52	9NC	8e-06	0.834
3	SN38	3.01e-06	50.94	61.52	9NC	5e-06	1.341
3	SN38	3.01e-06	50.94	61.52	9NC	1.5e-05	1.307
3	SN38	3.01e-06	50.94	61.52	CPT11	0.0015	0.859
3	SN38	3.01e-06	50.94	61.52	CPT11	0.002	1.023
3	SN38	3.01e-06	50.94	61.52	CPT11	0.05	0.732
3	SN38	3.01e-06	50.94	61.52	CPT11	0.001	0.714
3	SN38	3.01e-06	50.94	61.52	mCPT	2	0.955
3	SN38	3.01e-06	50.94	61.52	mCPT	0.025	0.707
3	SN38	3.01e-06	50.94	61.52	hCPT	0.002	0.788
3	SN38	3.01e-06	50.94	61.52	hCPT	0.003	0.68
3	SN38	3.01e-06	50.94	61.52	hCPT	2	1.258
3	SN38	3.01e-06	50.94	61.52	CPT11	0.0015	0.859
3	SN38	3.01e-06	50.94	61.52	CPT11	0.002	1.023
3	SN38	3.01e-06	50.94	61.52	CPT11	0.05	0.732
3	SN38	3.01e-06	50.94	61.52	CPT11	0.001	0.714
3	SN38	3.01e-06	50.94	61.52	9AC	8e-06	0.906
3	SN38	3.01e-06	50.94	61.52	9NC	8e-06	0.834
3	SN38	3.01e-06	50.94	61.52	9NC	5e-06	1.341
3	SN38	3.01e-06	50.94	61.52	9NC	1.5e-05	1.307
3	SN38	3.01e-06	50.94	61.52			1.115
3	SN38	3.01e-06	62.05	78.64	9AC	8e-06	0.762
3	SN38	3.01e-06	62.05	78.64	9AC	1.2e-05	0.73
3	SN38	3.01e-06	62.05	78.64	9NC	8e-06	1.068
3	SN38	3.01e-06	62.05	78.64	9NC	8e-05	0.803
3	SN38	3.01e-06	62.05	78.64	9NC	5e-06	1.537
3	SN38	3.01e-06	62.05	78.64	9NC	1.5e-05	1.094
3	SN38	3.01e-06	62.05	78.64	CPT	8e-06	1.16
3	SN38	3.01e-06	62.05	78.64	CPT	1.5e-05	0.753
3	SN38	3.01e-06	62.05	78.64	CPT11	0.0015	1.675
3	SN38	3.01e-06	62.05	78.64	CPT11	0.002	1.05
3	SN38	3.01e-06	62.05	78.64	CPT11	0.001	0.973
3	SN38	3.01e-06	62.05	78.64	TPT	2.5e-05	1.199
3	SN38	3.01e-06	62.05	78.64	TPT	1.5e-05	1.087
3	SN38	3.01e-06	62.05	78.64	mCPT	0.025	0.901
3	SN38	3.01e-06	62.05	78.64	CPT	8e-06	1.16
3	SN38	3.01e-06	62.05	78.64	CPT	1.5e-05	0.753
3	SN38	3.01e-06	62.05	78.64	CPT11	0.0015	1.675
3	SN38	3.01e-06	62.05	78.64	CPT11	0.002	1.05
3	SN38	3.01e-06	62.05	78.64	CPT11	0.001	0.973
3	SN38	3.01e-06	62.05	78.64	9AC	8e-06	0.762
3	SN38	3.01e-06	62.05	78.64	9AC	1.2e-05	0.73
3	SN38	3.01e-06	62.05	78.64	9NC	8e-06	1.068
3	SN38	3.01e-06	62.05	78.64	9NC	8e-05	0.803
3	SN38	3.01e-06	62.05	78.64	9NC	5e-06	1.537
3	SN38	3.01e-06	62.05	78.64	9NC	1.5e-05	1.094
3	SN38	3.01e-06	62.05	78.64	TPT	2.5e-05	1.199
3	SN38	3.01e-06	62.05	78.64	TPT	1.5e-05	1.087
3	SN38	3.01e-06	62.05	78.64			1.682
3	CPT11	0.0015	65.26	75.41	9AC	8e-06	0.762
3	CPT11	0.0015	65.26	75.41	9AC	1.2e-05	0.73
3	CPT11	0.0015	65.26	75.41	9NC	8e-06	1.068
3	CPT11	0.0015	65.26	75.41	9NC	8e-05	0.803
3	CPT11	0.0015	65.26	75.41	9NC	5e-06	1.537
3	CPT11	0.0015	65.26	75.41	9NC	1.5e-05	1.094
3	CPT11	0.0015	65.26	75.41	CPT	8e-06	1.16
3	CPT11	0.0015	65.26	75.41	CPT	1.5e-05	0.753
3	CPT11	0.0015	65.26	75.41	SN38	2e-06	1.063
3	CPT11	0.0015	65.26	75.41	SN38	8e-06	0.71
3	CPT11	0.0015	65.26	75.41	SN38	3.01e-06	1.682
3	CPT11	0.0015	65.26	75.41	TPT	2.5e-05	1.199
3	CPT11	0.0015	65.26	75.41	TPT	1.5e-05	1.087
3	CPT11	0.0015	65.26	75.41	mCPT	0.025	0.901
3	CPT11	0.0015	65.26	75.41	CPT	8e-06	1.16
3	CPT11	0.0015	65.26	75.41	CPT	1.5e-05	0.753
3	CPT11	0.0015	65.26	75.41	SN38	2e-06	1.063
3	CPT11	0.0015	65.26	75.41	SN38	8e-06	0.71
3	CPT11	0.0015	65.26	75.41	SN38	3.01e-06	1.682
3	CPT11	0.0015	65.26	75.41	9AC	8e-06	0.762
3	CPT11	0.0015	65.26	75.41	9AC	1.2e-05	0.73
3	CPT11	0.0015	65.26	75.41	9NC	8e-06	1.068
3	CPT11	0.0015	65.26	75.41	9NC	8e-05	0.803
3	CPT11	0.0015	65.26	75.41	9NC	5e-06	1.537
3	CPT11	0.0015	65.26	75.41	9NC	1.5e-05	1.094
3	CPT11	0.0015	65.26	75.41	TPT	2.5e-05	1.199
3	CPT11	0.0015	65.26	75.41	TPT	1.5e-05	1.087
3	CPT11	0.0015	65.26	75.41			1.675
3	IC50_mCPT	1	84.11	97.75
3	IC50_mCPT	1	99.38	101.55
3	9NC	0.01	151.49	173.34	9AC	0.002	0.811
3	9NC	0.01	151.49	173.34	SN38	0.01	0.862
3	9NC	0.01	151.49	173.34	SN38	1e-07	0.772
3	9NC	0.01	151.49	173.34	TPT	0.002	0.687
3	9NC	0.01	151.49	173.34	TPT	8e-05	1.301
3	9NC	0.01	151.49	173.34	TPT	0.01	1.375
3	9NC	0.01	151.49	173.34	CICPT	2	0.815
3	9NC	0.01	151.49	173.34	CICPT	0.7	0.975
3	9NC	0.01	151.49	173.34	CICPT	0.4	0.848
3	9NC	0.01	151.49	173.34	SN38	0.01	0.862
3	9NC	0.01	151.49	173.34	SN38	1e-07	0.772
3	9NC	0.01	151.49	173.34	9AC	0.002	0.811
3	9NC	0.01	151.49	173.34	TPT	0.002	0.687
3	9NC	0.01	151.49	173.34	TPT	8e-05	1.301
3	9NC	0.01	151.49	173.34	TPT	0.01	1.375
3	9NC	0.01	151.49	173.34			1.638
3	TPT	0.01	151.49	158.38	9AC	0.002	0.743
3	TPT	0.01	151.49	158.38	9NC	0.002	0.968
3	TPT	0.01	151.49	158.38	9NC	0.01	1.516
3	TPT	0.01	151.49	158.38	SN38	0.01	0.862
3	TPT	0.01	151.49	158.38	SN38	0.01	0.862
3	TPT	0.01	151.49	158.38	9AC	0.002	0.743
3	TPT	0.01	151.49	158.38	9NC	0.002	0.968
3	TPT	0.01	151.49	158.38	9NC	0.01	1.516
3	TPT	0.01	151.49	158.38			1.375
3	9NC	0.01	173.76	174.94	CICPT	3	0.68
3	9NC	0.01	173.76	174.94	CICPT	2	0.725
3	9NC	0.01	173.76	174.94	CICPT	0.7	0.714
3	9NC	0.01	173.76	174.94			1.088
3	hCPT	0.005	198.68	207.73	mCPT	0.005	1.269
3	hCPT	0.005	198.68	207.73	mCPT	0.025	0.885
3	hCPT	0.005	198.68	207.73	mCPT	0.08	1.042
3	hCPT	0.005	198.68	207.73	mCPT	0.005	1.269
3	hCPT	0.005	198.68	207.73	mCPT	0.025	0.885
3	hCPT	0.005	198.68	207.73	mCPT	0.08	1.042
3	hCPT	0.005	198.68	207.73	SN38	2e-06	0.653
3	hCPT	0.005	198.68	207.73	SN38	1e-07	1.084
3	hCPT	0.005	198.68	207.73	9AC	6.4e-07	0.755
3	hCPT	0.005	198.68	207.73	9NC	0.01	0.924
3	hCPT	0.005	198.68	207.73	TPT	8e-05	0.898
3	hCPT	0.005	198.68	207.73
3	9NC	0.01	209.41	213.64	CPT	8e-06	0.798
3	9NC	0.01	209.41	213.64	SN38	2e-06	1.007
3	9NC	0.01	209.41	213.64	SN38	1e-07	0.661
3	9NC	0.01	209.41	213.64	TPT	1.5e-05	0.671
3	9NC	0.01	209.41	213.64	mCPT	0.025	0.91
3	9NC	0.01	209.41	213.64	hCPT	0.005	0.698
3	9NC	0.01	209.41	213.64	CPT	8e-06	0.798
3	9NC	0.01	209.41	213.64	SN38	2e-06	1.007
3	9NC	0.01	209.41	213.64	SN38	1e-07	0.661
3	9NC	0.01	209.41	213.64	TPT	1.5e-05	0.671
3	9NC	0.01	209.41	213.64			1.193
4	CPT11	1.6e-05	161.04	166.85	9AC	8e-05	0.713
4	CPT11	1.6e-05	161.04	166.85	9AC	1.2e-05	0.764
4	CPT11	1.6e-05	161.04	166.85	SN38	8e-06	0.702
4	CPT11	1.6e-05	161.04	166.85	SN38	8e-05	0.793
4	CPT11	1.6e-05	161.04	166.85	TPT	8e-05	0.766
4	CPT11	1.6e-05	161.04	166.85	SN38	8e-06	0.702
4	CPT11	1.6e-05	161.04	166.85	SN38	8e-05	0.793
4	CPT11	1.6e-05	161.04	166.85	9AC	8e-05	0.713
4	CPT11	1.6e-05	161.04	166.85	9AC	1.2e-05	0.764
4	CPT11	1.6e-05	161.04	166.85	TPT	8e-05	0.766
4	CPT11	1.6e-05	161.04	166.85			1.112
4	CPT11	1.6e-05	199.93	211.65	9AC	0.01	0.765
4	CPT11	1.6e-05	199.93	211.65	9NC	1.5e-05	0.715
4	CPT11	1.6e-05	199.93	211.65	mCPT	0.008	1.138
4	CPT11	1.6e-05	199.93	211.65	hCPT	0.008	0.705
4	CPT11	1.6e-05	199.93	211.65	hCPT	0.0001	0.946
4	CPT11	1.6e-05	199.93	211.65	9AC	0.01	0.765
4	CPT11	1.6e-05	199.93	211.65	9NC	1.5e-05	0.715
4	CPT11	1.6e-05	199.93	211.65			1.251
5	CICPT	0.4	0	6.67	hCPT	2	1.025
5	CICPT	0.4	0	6.67	hCPT	2	1.025
5	CICPT	2	0	6.67	hCPT	2	1.025
5	CICPT	2	0	6.67	hCPT	2	1.025
5	CICPT	3	0	6.67	hCPT	2	1.025
5	CICPT	3	0	6.67	hCPT	2	1.025
5	CICPT	4	0	5.43	hCPT	2	1.025
5	CICPT	4	0	5.43	hCPT	2	1.025
5	CICPT	0.4	0	6.67
5	CICPT	2	0	6.67
5	CICPT	3	0	6.67
5	CICPT	4	0	5.43
5	mCPT	0.025	49.54	51.99	CPT11	0.006	0.87
5	mCPT	0.025	49.54	51.99	SN38	8e-05	0.847
5	mCPT	0.025	49.54	51.99	9NC	8e-05	1.105
5	mCPT	0.025	49.54	51.99
5	9NC	1.5e-05	54.79	74.07	CPT11	0.002	0.8
5	9NC	1.5e-05	54.79	74.07	SN38	5e-06	1.377
5	9NC	1.5e-05	54.79	74.07	SN38	3.01e-06	0.769
5	9NC	1.5e-05	54.79	74.07	TPT	2.5e-05	1.351
5	9NC	1.5e-05	54.79	74.07	TPT	1.5e-05	1.612
5	9NC	1.5e-05	54.79	74.07	TPT	3.01e-06	0.664
5	9NC	1.5e-05	54.79	74.07	mCPT	0.005	0.73
5	9NC	1.5e-05	54.79	74.07	mCPT	0.025	0.792
5	9NC	1.5e-05	54.79	74.07	mCPT	0.015	0.688
5	9NC	1.5e-05	54.79	74.07	mCPT	10	0.967
5	9NC	1.5e-05	54.79	74.07	CPT11	0.002	0.8
5	9NC	1.5e-05	54.79	74.07	SN38	5e-06	1.377
5	9NC	1.5e-05	54.79	74.07	SN38	3.01e-06	0.769
5	9NC	1.5e-05	54.79	74.07	TPT	2.5e-05	1.351
5	9NC	1.5e-05	54.79	74.07	TPT	1.5e-05	1.612
5	9NC	1.5e-05	54.79	74.07	TPT	3.01e-06	0.664
5	9NC	1.5e-05	54.79	74.07			1.853
5	9NC	8e-06	63.6	68.63	SN38	3.01e-06	0.769
5	9NC	8e-06	63.6	68.63	TPT	2.5e-05	1.351
5	9NC	8e-06	63.6	68.63	TPT	1.5e-05	1.612
5	9NC	8e-06	63.6	68.63	TPT	3.01e-06	0.664
5	9NC	8e-06	63.6	68.63	SN38	3.01e-06	0.769
5	9NC	8e-06	63.6	68.63	TPT	2.5e-05	1.351
5	9NC	8e-06	63.6	68.63	TPT	1.5e-05	1.612
5	9NC	8e-06	63.6	68.63	TPT	3.01e-06	0.664
5	9NC	8e-06	63.6	68.63			1.242
5	9NC	1.5e-05	92.38	93.59	9AC	0.01	0.793
5	9NC	1.5e-05	92.38	93.59	9AC	0.01	0.793
5	9NC	1.5e-05	92.38	93.59			1.045
5	9NC	1.5e-05	102.62	123.45	9AC	8e-05	0.981
5	9NC	1.5e-05	102.62	123.45	9AC	0.01	0.859
5	9NC	1.5e-05	102.62	123.45	CPT	2e-06	0.672
5	9NC	1.5e-05	102.62	123.45	CPT	8e-06	0.819
5	9NC	1.5e-05	102.62	123.45	CPT	1e-07	0.836
5	9NC	1.5e-05	102.62	123.45	CPT	3.01e-06	0.65
5	9NC	1.5e-05	102.62	123.45	CPT11	0.0015	0.846
5	9NC	1.5e-05	102.62	123.45	CPT11	0.0006	0.682
5	9NC	1.5e-05	102.62	123.45	CPT11	0.001	1.088
5	9NC	1.5e-05	102.62	123.45	SN38	2e-06	1.171
5	9NC	1.5e-05	102.62	123.45	SN38	3.01e-06	1.405
5	9NC	1.5e-05	102.62	123.45	TPT	2.5e-05	0.844
5	9NC	1.5e-05	102.62	123.45	TPT	0.01	0.661
5	9NC	1.5e-05	102.62	123.45	TPT	1.5e-05	1.259
5	9NC	1.5e-05	102.62	123.45	CPT	2e-06	0.672
5	9NC	1.5e-05	102.62	123.45	CPT	8e-06	0.819
5	9NC	1.5e-05	102.62	123.45	CPT	1e-07	0.836
5	9NC	1.5e-05	102.62	123.45	CPT	3.01e-06	0.65
5	9NC	1.5e-05	102.62	123.45	CPT11	0.0015	0.846
5	9NC	1.5e-05	102.62	123.45	CPT11	0.0006	0.682
5	9NC	1.5e-05	102.62	123.45	CPT11	0.001	1.088
5	9NC	1.5e-05	102.62	123.45	SN38	2e-06	1.171
5	9NC	1.5e-05	102.62	123.45	SN38	3.01e-06	1.405
5	9NC	1.5e-05	102.62	123.45	9AC	8e-05	0.981
5	9NC	1.5e-05	102.62	123.45	9AC	0.01	0.859
5	9NC	1.5e-05	102.62	123.45	TPT	2.5e-05	0.844
5	9NC	1.5e-05	102.62	123.45	TPT	0.01	0.661
5	9NC	1.5e-05	102.62	123.45	TPT	1.5e-05	1.259
5	9NC	1.5e-05	102.62	123.45			1.54
5	9NC	8e-06	111.97	140.72	9AC	8e-05	1.025
5	9NC	8e-06	111.97	140.72	9AC	0.01	0.914
5	9NC	8e-06	111.97	140.72	CPT	2e-06	1.099
5	9NC	8e-06	111.97	140.72	CPT	8e-06	0.819
5	9NC	8e-06	111.97	140.72	CPT	1e-07	1.284
5	9NC	8e-06	111.97	140.72	CPT	3.01e-06	0.739
5	9NC	8e-06	111.97	140.72	CPT11	0.0015	0.846
5	9NC	8e-06	111.97	140.72	CPT11	0.05	1.329
5	9NC	8e-06	111.97	140.72	CPT11	0.01	0.75
5	9NC	8e-06	111.97	140.72	CPT11	0.0006	1.234
5	9NC	8e-06	111.97	140.72	CPT11	0.001	1.088
5	9NC	8e-06	111.97	140.72	SN38	2e-06	1.171
5	9NC	8e-06	111.97	140.72	SN38	3.01e-06	1.405
5	9NC	8e-06	111.97	140.72	TPT	2.5e-05	0.844
5	9NC	8e-06	111.97	140.72	TPT	1.5e-05	1.259
5	9NC	8e-06	111.97	140.72	mCPT	0.08	0.679
5	9NC	8e-06	111.97	140.72	hCPT	0.08	0.81
5	9NC	8e-06	111.97	140.72	CICPT	4	0.686
5	9NC	8e-06	111.97	140.72	CICPT	1	0.961
5	9NC	8e-06	111.97	140.72	CICPT	10	0.772
5	9NC	8e-06	111.97	140.72	CICPT	5	0.781
5	9NC	8e-06	111.97	140.72	CPT	2e-06	1.099
5	9NC	8e-06	111.97	140.72	CPT	8e-06	0.819
5	9NC	8e-06	111.97	140.72	CPT	1e-07	1.284
5	9NC	8e-06	111.97	140.72	CPT	3.01e-06	0.739
5	9NC	8e-06	111.97	140.72	CPT11	0.0015	0.846
5	9NC	8e-06	111.97	140.72	CPT11	0.05	1.329
5	9NC	8e-06	111.97	140.72	CPT11	0.01	0.75
5	9NC	8e-06	111.97	140.72	CPT11	0.0006	1.234
5	9NC	8e-06	111.97	140.72	CPT11	0.001	1.088
5	9NC	8e-06	111.97	140.72	SN38	2e-06	1.171
5	9NC	8e-06	111.97	140.72	SN38	3.01e-06	1.405
5	9NC	8e-06	111.97	140.72	9AC	8e-05	1.025
5	9NC	8e-06	111.97	140.72	9AC	0.01	0.914
5	9NC	8e-06	111.97	140.72	TPT	2.5e-05	0.844
5	9NC	8e-06	111.97	140.72	TPT	1.5e-05	1.259
5	9NC	8e-06	111.97	140.72			1.709
5	9NC	1.5e-05	124.47	136.33	9AC	8e-05	0.922
5	9NC	1.5e-05	124.47	136.33	9AC	0.01	0.914
5	9NC	1.5e-05	124.47	136.33	CPT	2e-06	0.931
5	9NC	1.5e-05	124.47	136.33	CPT	1e-07	1.284
5	9NC	1.5e-05	124.47	136.33	CPT	3.01e-06	0.739
5	9NC	1.5e-05	124.47	136.33	CPT11	0.05	0.713
5	9NC	1.5e-05	124.47	136.33	CPT11	0.0006	1.234
5	9NC	1.5e-05	124.47	136.33	CPT11	0.001	0.745
5	9NC	1.5e-05	124.47	136.33	SN38	2e-06	1.112
5	9NC	1.5e-05	124.47	136.33	SN38	3.01e-06	0.864
5	9NC	1.5e-05	124.47	136.33	TPT	2.5e-05	0.794
5	9NC	1.5e-05	124.47	136.33	TPT	1.5e-05	0.837
5	9NC	1.5e-05	124.47	136.33	CICPT	1	0.856
5	9NC	1.5e-05	124.47	136.33	CPT	2e-06	0.931
5	9NC	1.5e-05	124.47	136.33	CPT	1e-07	1.284
5	9NC	1.5e-05	124.47	136.33	CPT	3.01e-06	0.739
5	9NC	1.5e-05	124.47	136.33	CPT11	0.05	0.713
5	9NC	1.5e-05	124.47	136.33	CPT11	0.0006	1.234
5	9NC	1.5e-05	124.47	136.33	CPT11	0.001	0.745
5	9NC	1.5e-05	124.47	136.33	SN38	2e-06	1.112
5	9NC	1.5e-05	124.47	136.33	SN38	3.01e-06	0.864
5	9NC	1.5e-05	124.47	136.33	9AC	8e-05	0.922
5	9NC	1.5e-05	124.47	136.33	9AC	0.01	0.914
5	9NC	1.5e-05	124.47	136.33	TPT	2.5e-05	0.794
5	9NC	1.5e-05	124.47	136.33	TPT	1.5e-05	0.837
5	9NC	1.5e-05	124.47	136.33			1.394
5	CPT	2e-06	137.39	161.4	9AC	8e-05	1.025
5	CPT	2e-06	137.39	161.4	9NC	8e-06	1.19
5	CPT	2e-06	137.39	161.4	9NC	8e-05	1.135
5	CPT	2e-06	137.39	161.4	9NC	5e-06	1.17
5	CPT	2e-06	137.39	161.4	9NC	1.5e-05	0.714
5	CPT	2e-06	137.39	161.4	CPT11	1.6e-05	0.729
5	CPT	2e-06	137.39	161.4	CPT11	0.05	1.329
5	CPT	2e-06	137.39	161.4	CPT11	0.01	0.75
5	CPT	2e-06	137.39	161.4	CPT11	0.0006	1.181
5	CPT	2e-06	137.39	161.4	SN38	2e-06	0.975
5	CPT	2e-06	137.39	161.4	TPT	2.5e-05	0.786
5	CPT	2e-06	137.39	161.4	mCPT	0.08	1.022
5	CPT	2e-06	137.39	161.4	hCPT	0.025	0.724
5	CPT	2e-06	137.39	161.4	hCPT	0.08	1.101
5	CPT	2e-06	137.39	161.4	CICPT	4	0.686
5	CPT	2e-06	137.39	161.4	CICPT	1	0.961
5	CPT	2e-06	137.39	161.4	CICPT	10	0.772
5	CPT	2e-06	137.39	161.4	CICPT	5	0.781
5	CPT	2e-06	137.39	161.4	mCPT	0.08	1.022
5	CPT	2e-06	137.39	161.4	hCPT	0.025	0.724
5	CPT	2e-06	137.39	161.4	hCPT	0.08	1.101
5	CPT	2e-06	137.39	161.4	CICPT	4	0.686
5	CPT	2e-06	137.39	161.4	CICPT	1	0.961
5	CPT	2e-06	137.39	161.4	CICPT	10	0.772
5	CPT	2e-06	137.39	161.4	CICPT	5	0.781
5	CPT	2e-06	137.39	161.4	CPT11	1.6e-05	0.729
5	CPT	2e-06	137.39	161.4	CPT11	0.05	1.329
5	CPT	2e-06	137.39	161.4	CPT11	0.01	0.75
5	CPT	2e-06	137.39	161.4	CPT11	0.0006	1.181
5	CPT	2e-06	137.39	161.4	SN38	2e-06	0.975
5	CPT	2e-06	137.39	161.4	9AC	8e-05	1.025
5	CPT	2e-06	137.39	161.4	9NC	8e-06	1.19
5	CPT	2e-06	137.39	161.4	9NC	8e-05	1.135
5	CPT	2e-06	137.39	161.4	9NC	5e-06	1.17
5	CPT	2e-06	137.39	161.4	9NC	1.5e-05	0.714
5	CPT	2e-06	137.39	161.4	TPT	2.5e-05	0.786
5	CPT	2e-06	137.39	161.4			1.685
5	9NC	8e-06	141.82	155.92	9AC	8e-05	0.702
5	9NC	8e-06	141.82	155.92	CPT	2e-06	1.678
5	9NC	8e-06	141.82	155.92	CPT	8e-06	0.733
5	9NC	8e-06	141.82	155.92	CPT	1e-07	1.397
5	9NC	8e-06	141.82	155.92	CPT	3.01e-06	0.984
5	9NC	8e-06	141.82	155.92	CPT11	1.6e-05	0.729
5	9NC	8e-06	141.82	155.92	CPT11	0.05	1.254
5	9NC	8e-06	141.82	155.92	CPT11	0.01	0.699
5	9NC	8e-06	141.82	155.92	CPT11	0.0006	1.128
5	9NC	8e-06	141.82	155.92	SN38	2e-06	0.975
5	9NC	8e-06	141.82	155.92	TPT	2.5e-05	0.745
5	9NC	8e-06	141.82	155.92	mCPT	0.08	1.022
5	9NC	8e-06	141.82	155.92	hCPT	0.025	0.721
5	9NC	8e-06	141.82	155.92	hCPT	0.08	1.101
5	9NC	8e-06	141.82	155.92	CICPT	1	0.694
5	9NC	8e-06	141.82	155.92	CICPT	10	0.724
5	9NC	8e-06	141.82	155.92	CICPT	5	0.652
5	9NC	8e-06	141.82	155.92	CPT	2e-06	1.678
5	9NC	8e-06	141.82	155.92	CPT	8e-06	0.733
5	9NC	8e-06	141.82	155.92	CPT	1e-07	1.397
5	9NC	8e-06	141.82	155.92	CPT	3.01e-06	0.984
5	9NC	8e-06	141.82	155.92	CPT11	1.6e-05	0.729
5	9NC	8e-06	141.82	155.92	CPT11	0.05	1.254
5	9NC	8e-06	141.82	155.92	CPT11	0.01	0.699
5	9NC	8e-06	141.82	155.92	CPT11	0.0006	1.128
5	9NC	8e-06	141.82	155.92	SN38	2e-06	0.975
5	9NC	8e-06	141.82	155.92	9AC	8e-05	0.702
5	9NC	8e-06	141.82	155.92	TPT	2.5e-05	0.745
5	9NC	8e-06	141.82	155.92			1.19
5	hCPT	0.08	146.73	152.62	mCPT	0.08	1.022
5	hCPT	0.08	146.73	152.62	mCPT	0.08	1.022
5	hCPT	0.08	146.73	152.62	CPT	2e-06	1.607
5	hCPT	0.08	146.73	152.62	CPT	1e-07	1.288
5	hCPT	0.08	146.73	152.62	CPT	3.01e-06	0.984
5	hCPT	0.08	146.73	152.62	CPT11	1.6e-05	0.729
5	hCPT	0.08	146.73	152.62	CPT11	0.0006	0.946
5	hCPT	0.08	146.73	152.62	SN38	2e-06	0.975
5	hCPT	0.08	146.73	152.62	9NC	8e-06	1.19
5	hCPT	0.08	146.73	152.62	9NC	5e-06	1.17
5	hCPT	0.08	146.73	152.62
5	mCPT	0.08	148.63	149.48	hCPT	0.025	0.721
5	mCPT	0.08	148.63	149.48	hCPT	0.08	1.101
5	mCPT	0.08	148.63	149.48	hCPT	0.025	0.721
5	mCPT	0.08	148.63	149.48	hCPT	0.08	1.101
5	mCPT	0.08	148.63	149.48	CPT	2e-06	1.607
5	mCPT	0.08	148.63	149.48	CPT	1e-07	1.046
5	mCPT	0.08	148.63	149.48	CPT	3.01e-06	0.966
5	mCPT	0.08	148.63	149.48	CPT11	1.6e-05	0.729
5	mCPT	0.08	148.63	149.48	CPT11	0.0006	0.778
5	mCPT	0.08	148.63	149.48	SN38	2e-06	0.96
5	mCPT	0.08	148.63	149.48	9NC	8e-06	1.158
5	mCPT	0.08	148.63	149.48	9NC	5e-06	1.077
5	mCPT	0.08	148.63	149.48
5	hCPT	0.08	162.16	174.8	mCPT	2	0.866
5	hCPT	0.08	162.16	174.8	mCPT	0.025	1.746
5	hCPT	0.08	162.16	174.8	mCPT	0.08	1.408
5	hCPT	0.08	162.16	174.8	CICPT	8	1.086
5	hCPT	0.08	162.16	174.8	CICPT	4	0.864
5	hCPT	0.08	162.16	174.8	CICPT	10	0.779
5	hCPT	0.08	162.16	174.8	CICPT	5	0.949
5	hCPT	0.08	162.16	174.8	mCPT	2	0.866
5	hCPT	0.08	162.16	174.8	mCPT	0.025	1.746
5	hCPT	0.08	162.16	174.8	mCPT	0.08	1.408
5	hCPT	0.08	162.16	174.8	CICPT	8	1.086
5	hCPT	0.08	162.16	174.8	CICPT	4	0.864
5	hCPT	0.08	162.16	174.8	CICPT	10	0.779
5	hCPT	0.08	162.16	174.8	CICPT	5	0.949
5	hCPT	0.08	162.16	174.8	CPT	2e-06	0.777
5	hCPT	0.08	162.16	174.8	CPT	1e-07	1.192
5	hCPT	0.08	162.16	174.8	CPT	3.01e-06	1.142
5	hCPT	0.08	162.16	174.8	CPT11	0.0006	1.566
5	hCPT	0.08	162.16	174.8	CPT11	4e-06	1.108
5	hCPT	0.08	162.16	174.8	9AC	1.2e-05	0.673
5	hCPT	0.08	162.16	174.8	9NC	8e-06	0.929
5	hCPT	0.08	162.16	174.8	9NC	5e-06	0.666
5	hCPT	0.08	162.16	174.8	9NC	1.5e-05	0.991
5	hCPT	0.08	162.16	174.8	TPT	8e-06	0.804
5	hCPT	0.08	162.16	174.8	TPT	2.5e-05	0.666
5	hCPT	0.08	162.16	174.8	TPT	1.5e-05	0.843
5	hCPT	0.08	162.16	174.8
5	mCPT	0.08	167.69	174.8	hCPT	0.025	1.041
5	mCPT	0.08	167.69	174.8	hCPT	0.08	1.384
5	mCPT	0.08	167.69	174.8	CICPT	8	1.086
5	mCPT	0.08	167.69	174.8	CICPT	4	0.864
5	mCPT	0.08	167.69	174.8	CICPT	10	0.779
5	mCPT	0.08	167.69	174.8	CICPT	5	0.949
5	mCPT	0.08	167.69	174.8	hCPT	0.025	1.041
5	mCPT	0.08	167.69	174.8	hCPT	0.08	1.384
5	mCPT	0.08	167.69	174.8	CICPT	8	1.086
5	mCPT	0.08	167.69	174.8	CICPT	4	0.864
5	mCPT	0.08	167.69	174.8	CICPT	10	0.779
5	mCPT	0.08	167.69	174.8	CICPT	5	0.949
5	mCPT	0.08	167.69	174.8	CPT	2e-06	0.774
5	mCPT	0.08	167.69	174.8	CPT	1e-07	0.82
5	mCPT	0.08	167.69	174.8	CPT	3.01e-06	1.142
5	mCPT	0.08	167.69	174.8	CPT11	0.0006	1.566
5	mCPT	0.08	167.69	174.8	CPT11	4e-06	0.857
5	mCPT	0.08	167.69	174.8	9NC	8e-06	0.817
5	mCPT	0.08	167.69	174.8	9NC	5e-06	0.666
5	mCPT	0.08	167.69	174.8	9NC	1.5e-05	0.991
5	mCPT	0.08	167.69	174.8	TPT	8e-06	0.804
5	mCPT	0.08	167.69	174.8	TPT	2.5e-05	0.666
5	mCPT	0.08	167.69	174.8	TPT	1.5e-05	0.843
5	mCPT	0.08	167.69	174.8
5	mCPT	0.025	171.06	177.92	hCPT	0.003	0.797
5	mCPT	0.025	171.06	177.92	hCPT	0.025	1.041
5	mCPT	0.025	171.06	177.92	hCPT	0.08	1.384
5	mCPT	0.025	171.06	177.92	CICPT	8	1.086
5	mCPT	0.025	171.06	177.92	CICPT	4	0.864
5	mCPT	0.025	171.06	177.92	CICPT	10	0.857
5	mCPT	0.025	171.06	177.92	CICPT	5	0.949
5	mCPT	0.025	171.06	177.92	hCPT	0.003	0.797
5	mCPT	0.025	171.06	177.92	hCPT	0.025	1.041
5	mCPT	0.025	171.06	177.92	hCPT	0.08	1.384
5	mCPT	0.025	171.06	177.92	CICPT	8	1.086
5	mCPT	0.025	171.06	177.92	CICPT	4	0.864
5	mCPT	0.025	171.06	177.92	CICPT	10	0.857
5	mCPT	0.025	171.06	177.92	CICPT	5	0.949
5	mCPT	0.025	171.06	177.92	CPT	2e-06	0.774
5	mCPT	0.025	171.06	177.92	CPT	3.01e-06	1.142
5	mCPT	0.025	171.06	177.92	CPT11	0.0006	1.348
5	mCPT	0.025	171.06	177.92	CPT11	4e-06	0.769
5	mCPT	0.025	171.06	177.92	9NC	8e-06	0.785
5	mCPT	0.025	171.06	177.92	9NC	5e-06	0.969
5	mCPT	0.025	171.06	177.92	9NC	1.5e-05	0.991
5	mCPT	0.025	171.06	177.92	TPT	8e-06	0.897
5	mCPT	0.025	171.06	177.92
5	hCPT	0.08	177.06	184.66	mCPT	0.025	1.12
5	hCPT	0.08	177.06	184.66	mCPT	0.08	1.305
5	hCPT	0.08	177.06	184.66	CICPT	8	1.02
5	hCPT	0.08	177.06	184.66	CICPT	10	0.999
5	hCPT	0.08	177.06	184.66	CICPT	5	0.693
5	hCPT	0.08	177.06	184.66	mCPT	0.025	1.12
5	hCPT	0.08	177.06	184.66	mCPT	0.08	1.305
5	hCPT	0.08	177.06	184.66	CICPT	8	1.02
5	hCPT	0.08	177.06	184.66	CICPT	10	0.999
5	hCPT	0.08	177.06	184.66	CICPT	5	0.693
5	hCPT	0.08	177.06	184.66	CPT	8e-06	0.672
5	hCPT	0.08	177.06	184.66	CPT11	0.002	1.028
5	hCPT	0.08	177.06	184.66	9AC	3.2e-06	0.832
5	hCPT	0.08	177.06	184.66	9AC	1.2e-05	0.749
5	hCPT	0.08	177.06	184.66	9NC	8e-06	1.356
5	hCPT	0.08	177.06	184.66	9NC	8e-05	0.679
5	hCPT	0.08	177.06	184.66	9NC	5e-06	1.418
5	hCPT	0.08	177.06	184.66	TPT	8e-06	0.952
5	hCPT	0.08	177.06	184.66	TPT	2.5e-05	1.306
5	hCPT	0.08	177.06	184.66	TPT	1e-07	0.721
5	hCPT	0.08	177.06	184.66	TPT	1.5e-05	1.587
5	hCPT	0.08	177.06	184.66
5	mCPT	0.08	177.06	187.81	hCPT	0.003	1.075
5	mCPT	0.08	177.06	187.81	hCPT	0.025	0.73
5	mCPT	0.08	177.06	187.81	hCPT	0.08	1.246
5	mCPT	0.08	177.06	187.81	CICPT	8	1.02
5	mCPT	0.08	177.06	187.81	CICPT	10	0.999
5	mCPT	0.08	177.06	187.81	CICPT	5	0.693
5	mCPT	0.08	177.06	187.81	hCPT	0.003	1.075
5	mCPT	0.08	177.06	187.81	hCPT	0.025	0.73
5	mCPT	0.08	177.06	187.81	hCPT	0.08	1.246
5	mCPT	0.08	177.06	187.81	CICPT	8	1.02
5	mCPT	0.08	177.06	187.81	CICPT	10	0.999
5	mCPT	0.08	177.06	187.81	CICPT	5	0.693
5	mCPT	0.08	177.06	187.81	CPT	8e-06	0.672
5	mCPT	0.08	177.06	187.81	CPT11	0.002	1.028
5	mCPT	0.08	177.06	187.81	9AC	3.2e-06	0.832
5	mCPT	0.08	177.06	187.81	9AC	1.2e-05	0.749
5	mCPT	0.08	177.06	187.81	9NC	8e-06	1.356
5	mCPT	0.08	177.06	187.81	9NC	8e-05	0.679
5	mCPT	0.08	177.06	187.81	9NC	5e-06	1.418
5	mCPT	0.08	177.06	187.81	TPT	8e-06	0.952
5	mCPT	0.08	177.06	187.81	TPT	2.5e-05	1.306
5	mCPT	0.08	177.06	187.81	TPT	1e-07	0.721
5	mCPT	0.08	177.06	187.81	TPT	1.5e-05	1.587
5	mCPT	0.08	177.06	187.81
5	9NC	8e-06	182.35	189.23	9AC	3.2e-06	0.832
5	9NC	8e-06	182.35	189.23	9AC	1.2e-05	0.749
5	9NC	8e-06	182.35	189.23	CPT11	0.002	1.028
5	9NC	8e-06	182.35	189.23	TPT	8e-06	0.825
5	9NC	8e-06	182.35	189.23	TPT	2.5e-05	1.306
5	9NC	8e-06	182.35	189.23	TPT	1e-07	0.721
5	9NC	8e-06	182.35	189.23	TPT	1.5e-05	1.587
5	9NC	8e-06	182.35	189.23	mCPT	0.08	1.305
5	9NC	8e-06	182.35	189.23	hCPT	0.08	1.219
5	9NC	8e-06	182.35	189.23	CICPT	8	0.738
5	9NC	8e-06	182.35	189.23	CICPT	10	0.949
5	9NC	8e-06	182.35	189.23	CPT11	0.002	1.028
5	9NC	8e-06	182.35	189.23	9AC	3.2e-06	0.832
5	9NC	8e-06	182.35	189.23	9AC	1.2e-05	0.749
5	9NC	8e-06	182.35	189.23	TPT	8e-06	0.825
5	9NC	8e-06	182.35	189.23	TPT	2.5e-05	1.306
5	9NC	8e-06	182.35	189.23	TPT	1e-07	0.721
5	9NC	8e-06	182.35	189.23	TPT	1.5e-05	1.587
5	9NC	8e-06	182.35	189.23			1.356
6	9AC	0.002	0	29.93	9NC	0.002	1.077
6	9AC	0.002	0	29.93	9NC	8e-05	0.705
6	9AC	0.002	0	29.93	CPT	0.002	1.325
6	9AC	0.002	0	29.93	CPT	8e-05	0.929
6	9AC	0.002	0	29.93	CPT	0.01	1.086
6	9AC	0.002	0	29.93	CPT11	0.01	0.931
6	9AC	0.002	0	29.93	SN38	8e-05	1.065
6	9AC	0.002	0	29.93	SN38	0.01	0.75
6	9AC	0.002	0	29.93	CICPT	3	0.653
6	9AC	0.002	0	29.93	CICPT	8	0.778
6	9AC	0.002	0	29.93	CICPT	1	0.717
6	9AC	0.002	0	29.93	CICPT	0.4	1.097
6	9AC	0.002	0	29.93	CICPT	10	0.893
6	9AC	0.002	0	29.93	CICPT	0.08	0.907
6	9AC	0.002	0	29.93	CICPT	5	0.831
6	9AC	0.002	0	29.93	CPT	0.002	1.325
6	9AC	0.002	0	29.93	CPT	8e-05	0.929
6	9AC	0.002	0	29.93	CPT	0.01	1.086
6	9AC	0.002	0	29.93	CPT11	0.01	0.931
6	9AC	0.002	0	29.93	SN38	8e-05	1.065
6	9AC	0.002	0	29.93	SN38	0.01	0.75
6	9AC	0.002	0	29.93	9NC	0.002	1.077
6	9AC	0.002	0	29.93	9NC	8e-05	0.705
6	9AC	0.002	0	29.93			1.528
6	9AC	0.01	9.18	11.89	9NC	0.002	1.077
6	9AC	0.01	9.18	11.89	9NC	8e-05	0.705
6	9AC	0.01	9.18	11.89	CPT	0.002	1.138
6	9AC	0.01	9.18	11.89	CPT	8e-05	0.929
6	9AC	0.01	9.18	11.89	CPT	0.01	0.953
6	9AC	0.01	9.18	11.89	CPT11	0.01	0.931
6	9AC	0.01	9.18	11.89	SN38	8e-05	1.065
6	9AC	0.01	9.18	11.89	SN38	0.01	0.75
6	9AC	0.01	9.18	11.89	CICPT	8	0.778
6	9AC	0.01	9.18	11.89	CICPT	10	0.893
6	9AC	0.01	9.18	11.89	CICPT	5	0.831
6	9AC	0.01	9.18	11.89	CPT	0.002	1.138
6	9AC	0.01	9.18	11.89	CPT	8e-05	0.929
6	9AC	0.01	9.18	11.89	CPT	0.01	0.953
6	9AC	0.01	9.18	11.89	CPT11	0.01	0.931
6	9AC	0.01	9.18	11.89	SN38	8e-05	1.065
6	9AC	0.01	9.18	11.89	SN38	0.01	0.75
6	9AC	0.01	9.18	11.89	9NC	0.002	1.077
6	9AC	0.01	9.18	11.89	9NC	8e-05	0.705
6	9AC	0.01	9.18	11.89			1.304
6	IC50_hCPT	1	32.62	33.43
6	IC50_hCPT	1	42.27	42.98
6	TPT	1.5e-05	42.27	53.81	9AC	1.6e-05	0.791
6	TPT	1.5e-05	42.27	53.81	9AC	0.002	0.754
6	TPT	1.5e-05	42.27	53.81	9AC	1.2e-05	0.877
6	TPT	1.5e-05	42.27	53.81	9NC	0.002	0.707
6	TPT	1.5e-05	42.27	53.81	9NC	8e-06	0.686
6	TPT	1.5e-05	42.27	53.81	CPT	0.002	1.051
6	TPT	1.5e-05	42.27	53.81	CPT	8e-06	0.89
6	TPT	1.5e-05	42.27	53.81	CPT	0.01	0.9
6	TPT	1.5e-05	42.27	53.81	CPT	3.01e-06	0.691
6	TPT	1.5e-05	42.27	53.81	CPT11	0.0015	1.055
6	TPT	1.5e-05	42.27	53.81	CPT11	0.002	0.738
6	TPT	1.5e-05	42.27	53.81	SN38	0.002	0.871
6	TPT	1.5e-05	42.27	53.81	SN38	0.01	1.028
6	TPT	1.5e-05	42.27	53.81	mCPT	0.005	0.929
6	TPT	1.5e-05	42.27	53.81	mCPT	0.002	0.923
6	TPT	1.5e-05	42.27	53.81	mCPT	0.0001	1.304
6	TPT	1.5e-05	42.27	53.81	hCPT	0.0001	0.891
6	TPT	1.5e-05	42.27	53.81	CICPT	2	0.947
6	TPT	1.5e-05	42.27	53.81	CICPT	0.7	1.478
6	TPT	1.5e-05	42.27	53.81	CICPT	1	1.224
6	TPT	1.5e-05	42.27	53.81	CICPT	0.4	1
6	TPT	1.5e-05	42.27	53.81	CICPT	0.5	0.855
6	TPT	1.5e-05	42.27	53.81	CPT	0.002	1.051
6	TPT	1.5e-05	42.27	53.81	CPT	8e-06	0.89
6	TPT	1.5e-05	42.27	53.81	CPT	0.01	0.9
6	TPT	1.5e-05	42.27	53.81	CPT	3.01e-06	0.691
6	TPT	1.5e-05	42.27	53.81	CPT11	0.0015	1.055
6	TPT	1.5e-05	42.27	53.81	CPT11	0.002	0.738
6	TPT	1.5e-05	42.27	53.81	SN38	0.002	0.871
6	TPT	1.5e-05	42.27	53.81	SN38	0.01	1.028
6	TPT	1.5e-05	42.27	53.81	9AC	1.6e-05	0.791
6	TPT	1.5e-05	42.27	53.81	9AC	0.002	0.754
6	TPT	1.5e-05	42.27	53.81	9AC	1.2e-05	0.877
6	TPT	1.5e-05	42.27	53.81	9NC	0.002	0.707
6	TPT	1.5e-05	42.27	53.81	9NC	8e-06	0.686
6	TPT	1.5e-05	42.27	53.81			1.652
6	TPT	1.5e-05	57.96	65.14	9AC	1.6e-05	0.771
6	TPT	1.5e-05	57.96	65.14	9AC	0.002	0.774
6	TPT	1.5e-05	57.96	65.14	9AC	1.2e-05	0.786
6	TPT	1.5e-05	57.96	65.14	9NC	8e-06	0.766
6	TPT	1.5e-05	57.96	65.14	CPT	0.002	1.237
6	TPT	1.5e-05	57.96	65.14	CPT11	0.0015	1.144
6	TPT	1.5e-05	57.96	65.14	CPT11	0.002	0.696
6	TPT	1.5e-05	57.96	65.14	CPT11	0.0006	0.692
6	TPT	1.5e-05	57.96	65.14	SN38	0.002	0.816
6	TPT	1.5e-05	57.96	65.14	SN38	2e-06	1.018
6	TPT	1.5e-05	57.96	65.14	CPT	0.002	1.237
6	TPT	1.5e-05	57.96	65.14	CPT11	0.0015	1.144
6	TPT	1.5e-05	57.96	65.14	CPT11	0.002	0.696
6	TPT	1.5e-05	57.96	65.14	CPT11	0.0006	0.692
6	TPT	1.5e-05	57.96	65.14	SN38	0.002	0.816
6	TPT	1.5e-05	57.96	65.14	SN38	2e-06	1.018
6	TPT	1.5e-05	57.96	65.14	9AC	1.6e-05	0.771
6	TPT	1.5e-05	57.96	65.14	9AC	0.002	0.774
6	TPT	1.5e-05	57.96	65.14	9AC	1.2e-05	0.786
6	TPT	1.5e-05	57.96	65.14	9NC	8e-06	0.766
6	TPT	1.5e-05	57.96	65.14			1.106
6	SN38	8e-06	68.65	80.99	9AC	0.002	1.112
6	SN38	8e-06	68.65	80.99	CPT	0.002	0.989
6	SN38	8e-06	68.65	80.99	CPT11	0.0015	1.027
6	SN38	8e-06	68.65	80.99	CPT11	0.002	0.718
6	SN38	8e-06	68.65	80.99	TPT	1e-08	1.098
6	SN38	8e-06	68.65	80.99	CPT	0.002	0.989
6	SN38	8e-06	68.65	80.99	CPT11	0.0015	1.027
6	SN38	8e-06	68.65	80.99	CPT11	0.002	0.718
6	SN38	8e-06	68.65	80.99	9AC	0.002	1.112
6	SN38	8e-06	68.65	80.99	TPT	1e-08	1.098
6	SN38	8e-06	68.65	80.99			1.376
6	9AC	0.002	76.62	78.85	CPT	0.002	0.989
6	9AC	0.002	76.62	78.85	CPT11	0.0015	0.775
6	9AC	0.002	76.62	78.85	SN38	0.002	0.813
6	9AC	0.002	76.62	78.85	SN38	8e-06	1.236
6	9AC	0.002	76.62	78.85	TPT	1e-08	0.915
6	9AC	0.002	76.62	78.85	CPT	0.002	0.989
6	9AC	0.002	76.62	78.85	CPT11	0.0015	0.775
6	9AC	0.002	76.62	78.85	SN38	0.002	0.813
6	9AC	0.002	76.62	78.85	SN38	8e-06	1.236
6	9AC	0.002	76.62	78.85	TPT	1e-08	0.915
6	9AC	0.002	76.62	78.85			1.112
6	9AC	8e-06	87.29	89.23	CPT11	0.0006	0.696
6	9AC	8e-06	87.29	89.23	SN38	8e-06	1.195
6	9AC	8e-06	87.29	89.23	SN38	1e-08	0.671
6	9AC	8e-06	87.29	89.23	TPT	8e-06	1.016
6	9AC	8e-06	87.29	89.23	CPT11	0.0006	0.696
6	9AC	8e-06	87.29	89.23	SN38	8e-06	1.195
6	9AC	8e-06	87.29	89.23	SN38	1e-08	0.671
6	9AC	8e-06	87.29	89.23	TPT	8e-06	1.016
6	9AC	8e-06	87.29	89.23			1.125
6	SN38	8e-06	87.29	89.23	9AC	8e-06	1.125
6	SN38	8e-06	87.29	89.23	9AC	1.2e-05	0.904
6	SN38	8e-06	87.29	89.23	CPT11	0.0006	0.696
6	SN38	8e-06	87.29	89.23	TPT	8e-06	1.016
6	SN38	8e-06	87.29	89.23	CPT11	0.0006	0.696
6	SN38	8e-06	87.29	89.23	9AC	8e-06	1.125
6	SN38	8e-06	87.29	89.23	9AC	1.2e-05	0.904
6	SN38	8e-06	87.29	89.23	TPT	8e-06	1.016
6	SN38	8e-06	87.29	89.23			1.195
6	SN38	8e-06	91.34	117.29	9AC	1.6e-05	1.19
6	SN38	8e-06	91.34	117.29	9AC	8e-06	1.659
6	SN38	8e-06	91.34	117.29	9AC	1.2e-05	1.206
6	SN38	8e-06	91.34	117.29	CPT	1.5e-05	0.825
6	SN38	8e-06	91.34	117.29	CPT11	0.0015	1.42
6	SN38	8e-06	91.34	117.29	CPT11	0.002	1.13
6	SN38	8e-06	91.34	117.29	CPT11	0.0006	1.227
6	SN38	8e-06	91.34	117.29	CPT11	4e-06	0.859
6	SN38	8e-06	91.34	117.29	CPT11	0.001	0.939
6	SN38	8e-06	91.34	117.29	TPT	8e-06	0.699
6	SN38	8e-06	91.34	117.29	CPT	1.5e-05	0.825
6	SN38	8e-06	91.34	117.29	CPT11	0.0015	1.42
6	SN38	8e-06	91.34	117.29	CPT11	0.002	1.13
6	SN38	8e-06	91.34	117.29	CPT11	0.0006	1.227
6	SN38	8e-06	91.34	117.29	CPT11	4e-06	0.859
6	SN38	8e-06	91.34	117.29	CPT11	0.001	0.939
6	SN38	8e-06	91.34	117.29	9AC	1.6e-05	1.19
6	SN38	8e-06	91.34	117.29	9AC	8e-06	1.659
6	SN38	8e-06	91.34	117.29	9AC	1.2e-05	1.206
6	SN38	8e-06	91.34	117.29	TPT	8e-06	0.699
6	SN38	8e-06	91.34	117.29			1.613
6	9AC	8e-06	92.25	107.25	CPT11	0.0015	1.378
6	9AC	8e-06	92.25	107.25	CPT11	0.002	1.1
6	9AC	8e-06	92.25	107.25	CPT11	0.0006	1.227
6	9AC	8e-06	92.25	107.25	CPT11	4e-06	0.859
6	9AC	8e-06	92.25	107.25	CPT11	0.001	0.834
6	9AC	8e-06	92.25	107.25	SN38	8e-06	1.613
6	9AC	8e-06	92.25	107.25	SN38	1e-07	0.678
6	9AC	8e-06	92.25	107.25	SN38	5e-06	0.752
6	9AC	8e-06	92.25	107.25	SN38	1e-08	0.705
6	9AC	8e-06	92.25	107.25	SN38	3.01e-06	0.869
6	9AC	8e-06	92.25	107.25	CPT11	0.0015	1.378
6	9AC	8e-06	92.25	107.25	CPT11	0.002	1.1
6	9AC	8e-06	92.25	107.25	CPT11	0.0006	1.227
6	9AC	8e-06	92.25	107.25	CPT11	4e-06	0.859
6	9AC	8e-06	92.25	107.25	CPT11	0.001	0.834
6	9AC	8e-06	92.25	107.25	SN38	8e-06	1.613
6	9AC	8e-06	92.25	107.25	SN38	1e-07	0.678
6	9AC	8e-06	92.25	107.25	SN38	5e-06	0.752
6	9AC	8e-06	92.25	107.25	SN38	1e-08	0.705
6	9AC	8e-06	92.25	107.25	SN38	3.01e-06	0.869
6	9AC	8e-06	92.25	107.25			1.659
6	9AC	8e-06	112.2	124.64	9NC	8e-06	0.697
6	9AC	8e-06	112.2	124.64	CPT	1.5e-05	0.951
6	9AC	8e-06	112.2	124.64	CPT11	0.0015	1.414
6	9AC	8e-06	112.2	124.64	CPT11	0.002	1.123
6	9AC	8e-06	112.2	124.64	CPT11	1.6e-05	0.847
6	9AC	8e-06	112.2	124.64	CPT11	0.0006	0.997
6	9AC	8e-06	112.2	124.64	CPT11	4e-06	0.69
6	9AC	8e-06	112.2	124.64	CPT11	0.001	0.986
6	9AC	8e-06	112.2	124.64	SN38	8e-06	1.157
6	9AC	8e-06	112.2	124.64	SN38	5e-06	0.713
6	9AC	8e-06	112.2	124.64	SN38	3.01e-06	0.888
6	9AC	8e-06	112.2	124.64	CPT	1.5e-05	0.951
6	9AC	8e-06	112.2	124.64	CPT11	0.0015	1.414
6	9AC	8e-06	112.2	124.64	CPT11	0.002	1.123
6	9AC	8e-06	112.2	124.64	CPT11	1.6e-05	0.847
6	9AC	8e-06	112.2	124.64	CPT11	0.0006	0.997
6	9AC	8e-06	112.2	124.64	CPT11	4e-06	0.69
6	9AC	8e-06	112.2	124.64	CPT11	0.001	0.986
6	9AC	8e-06	112.2	124.64	SN38	8e-06	1.157
6	9AC	8e-06	112.2	124.64	SN38	5e-06	0.713
6	9AC	8e-06	112.2	124.64	SN38	3.01e-06	0.888
6	9AC	8e-06	112.2	124.64	9NC	8e-06	0.697
6	9AC	8e-06	112.2	124.64			1.252
7	mCPT	0.001	30.9	38.48	hCPT	0.001	0.76
7	mCPT	0.001	30.9	38.48	CICPT	0.08	1.176
7	mCPT	0.001	30.9	38.48	hCPT	0.001	0.76
7	mCPT	0.001	30.9	38.48	CICPT	0.08	1.176
7	mCPT	0.001	30.9	38.48	CPT	0.002	0.851
7	mCPT	0.001	30.9	38.48	SN38	0.002	0.87
7	mCPT	0.001	30.9	38.48	9AC	8e-05	0.83
7	mCPT	0.001	30.9	38.48	9AC	0.01	0.969
7	mCPT	0.001	30.9	38.48	9NC	0.002	0.697
7	mCPT	0.001	30.9	38.48	TPT	8e-06	0.664
7	mCPT	0.001	30.9	38.48
7	CICPT	2	58.86	62.87	mCPT	10	1.007
7	CICPT	2	58.86	62.87	hCPT	0.005	0.73
7	CICPT	2	58.86	62.87	hCPT	0.003	0.723
7	CICPT	2	58.86	62.87	hCPT	0.001	0.754
7	CICPT	2	58.86	62.87	mCPT	10	1.007
7	CICPT	2	58.86	62.87	hCPT	0.005	0.73
7	CICPT	2	58.86	62.87	hCPT	0.003	0.723
7	CICPT	2	58.86	62.87	hCPT	0.001	0.754
7	CICPT	2	58.86	62.87	SN38	2e-06	0.733
7	CICPT	2	58.86	62.87	SN38	1e-07	0.663
7	CICPT	2	58.86	62.87	SN38	3.01e-06	1.213
7	CICPT	2	58.86	62.87	9NC	5e-06	1.069
7	CICPT	2	58.86	62.87	TPT	1.5e-05	0.75
7	CICPT	2	58.86	62.87
7	CICPT	0.7	61	125.15	mCPT	0.005	0.702
7	CICPT	0.7	61	125.15	mCPT	0.003	0.982
7	CICPT	0.7	61	125.15	mCPT	0.008	0.927
7	CICPT	0.7	61	125.15	mCPT	10	1.079
7	CICPT	0.7	61	125.15	hCPT	0.005	1.337
7	CICPT	0.7	61	125.15	hCPT	0.003	0.663
7	CICPT	0.7	61	125.15	hCPT	0.001	0.751
7	CICPT	0.7	61	125.15	mCPT	0.005	0.702
7	CICPT	0.7	61	125.15	mCPT	0.003	0.982
7	CICPT	0.7	61	125.15	mCPT	0.008	0.927
7	CICPT	0.7	61	125.15	mCPT	10	1.079
7	CICPT	0.7	61	125.15	hCPT	0.005	1.337
7	CICPT	0.7	61	125.15	hCPT	0.003	0.663
7	CICPT	0.7	61	125.15	hCPT	0.001	0.751
7	CICPT	0.7	61	125.15	CPT	2e-06	0.651
7	CICPT	0.7	61	125.15	CPT	1e-07	0.666
7	CICPT	0.7	61	125.15	CPT	3.01e-06	0.787
7	CICPT	0.7	61	125.15	CPT11	0.05	1
7	CICPT	0.7	61	125.15	CPT11	4e-06	0.759
7	CICPT	0.7	61	125.15	CPT11	0.001	0.933
7	CICPT	0.7	61	125.15	SN38	2e-06	0.757
7	CICPT	0.7	61	125.15	SN38	3.01e-06	1.492
7	CICPT	0.7	61	125.15	9AC	0.01	0.87
7	CICPT	0.7	61	125.15	9NC	0.002	0.85
7	CICPT	0.7	61	125.15	9NC	8e-06	0.843
7	CICPT	0.7	61	125.15	9NC	5e-06	1.379
7	CICPT	0.7	61	125.15	9NC	1.5e-05	0.762
7	CICPT	0.7	61	125.15	9NC	1e-08	0.693
7	CICPT	0.7	61	125.15	TPT	1.5e-05	1.101
7	CICPT	0.7	61	125.15
7	CICPT	0.5	62.87	120.61	mCPT	0.005	0.702
7	CICPT	0.5	62.87	120.61	mCPT	0.003	0.982
7	CICPT	0.5	62.87	120.61	mCPT	0.008	0.927
7	CICPT	0.5	62.87	120.61	mCPT	10	1.079
7	CICPT	0.5	62.87	120.61	hCPT	0.005	0.721
7	CICPT	0.5	62.87	120.61	hCPT	0.003	0.65
7	CICPT	0.5	62.87	120.61	mCPT	0.005	0.702
7	CICPT	0.5	62.87	120.61	mCPT	0.003	0.982
7	CICPT	0.5	62.87	120.61	mCPT	0.008	0.927
7	CICPT	0.5	62.87	120.61	mCPT	10	1.079
7	CICPT	0.5	62.87	120.61	hCPT	0.005	0.721
7	CICPT	0.5	62.87	120.61	hCPT	0.003	0.65
7	CICPT	0.5	62.87	120.61	CPT	1e-07	0.666
7	CICPT	0.5	62.87	120.61	CPT11	0.05	1
7	CICPT	0.5	62.87	120.61	CPT11	4e-06	0.759
7	CICPT	0.5	62.87	120.61	CPT11	0.001	0.933
7	CICPT	0.5	62.87	120.61	SN38	2e-06	0.757
7	CICPT	0.5	62.87	120.61	SN38	3.01e-06	1.492
7	CICPT	0.5	62.87	120.61	9AC	0.01	0.714
7	CICPT	0.5	62.87	120.61	9NC	0.002	0.85
7	CICPT	0.5	62.87	120.61	9NC	8e-06	0.843
7	CICPT	0.5	62.87	120.61	9NC	5e-06	1.379
7	CICPT	0.5	62.87	120.61	9NC	1.5e-05	0.762
7	CICPT	0.5	62.87	120.61	9NC	1e-08	0.693
7	CICPT	0.5	62.87	120.61	TPT	1.5e-05	1.101
7	CICPT	0.5	62.87	120.61
7	CICPT	1	67.43	78.65	mCPT	0.005	0.702
7	CICPT	1	67.43	78.65	mCPT	10	1.079
7	CICPT	1	67.43	78.65	mCPT	0.005	0.702
7	CICPT	1	67.43	78.65	mCPT	10	1.079
7	CICPT	1	67.43	78.65	CPT11	4e-06	0.759
7	CICPT	1	67.43	78.65	CPT11	0.001	0.933
7	CICPT	1	67.43	78.65	SN38	2e-06	0.757
7	CICPT	1	67.43	78.65	SN38	3.01e-06	1.492
7	CICPT	1	67.43	78.65	9NC	8e-06	0.843
7	CICPT	1	67.43	78.65	9NC	5e-06	1.379
7	CICPT	1	67.43	78.65	9NC	1.5e-05	0.762
7	CICPT	1	67.43	78.65	TPT	1.5e-05	1.101
7	CICPT	1	67.43	78.65
7	CICPT	0.4	70.64	73.84	mCPT	10	1.067
7	CICPT	0.4	70.64	73.84	mCPT	10	1.067
7	CICPT	0.4	70.64	73.84	CPT11	4e-06	0.759
7	CICPT	0.4	70.64	73.84	CPT11	0.001	0.908
7	CICPT	0.4	70.64	73.84	SN38	3.01e-06	1.426
7	CICPT	0.4	70.64	73.84	9NC	8e-06	0.778
7	CICPT	0.4	70.64	73.84	9NC	5e-06	1.362
7	CICPT	0.4	70.64	73.84	9NC	1.5e-05	0.681
7	CICPT	0.4	70.64	73.84	TPT	1.5e-05	1.049
7	CICPT	0.4	70.64	73.84
7	CICPT	2	77.91	78.65
7	CICPT	1	80.42	122.48	mCPT	0.005	0.652
7	CICPT	1	80.42	122.48	mCPT	0.003	0.982
7	CICPT	1	80.42	122.48	mCPT	0.008	0.927
7	CICPT	1	80.42	122.48	hCPT	0.005	0.739
7	CICPT	1	80.42	122.48	mCPT	0.005	0.652
7	CICPT	1	80.42	122.48	mCPT	0.003	0.982
7	CICPT	1	80.42	122.48	mCPT	0.008	0.927
7	CICPT	1	80.42	122.48	hCPT	0.005	0.739
7	CICPT	1	80.42	122.48	CPT	2e-06	0.651
7	CICPT	1	80.42	122.48	CPT	1e-07	0.666
7	CICPT	1	80.42	122.48	CPT11	0.05	1
7	CICPT	1	80.42	122.48	9AC	0.01	0.818
7	CICPT	1	80.42	122.48	9NC	0.002	0.85
7	CICPT	1	80.42	122.48	9NC	1.5e-05	0.741
7	CICPT	1	80.42	122.48	9NC	1e-08	0.693
7	CICPT	2	80.42	125.15	mCPT	0.005	0.652
7	CICPT	2	80.42	125.15	mCPT	0.003	0.982
7	CICPT	2	80.42	125.15	mCPT	0.008	0.927
7	CICPT	2	80.42	125.15	hCPT	0.005	1.337
7	CICPT	2	80.42	125.15	mCPT	0.005	0.652
7	CICPT	2	80.42	125.15	mCPT	0.003	0.982
7	CICPT	2	80.42	125.15	mCPT	0.008	0.927
7	CICPT	2	80.42	125.15	hCPT	0.005	1.337
7	CICPT	2	80.42	125.15	CPT	2e-06	0.651
7	CICPT	2	80.42	125.15	CPT	1e-07	0.666
7	CICPT	2	80.42	125.15	CPT	3.01e-06	0.787
7	CICPT	2	80.42	125.15	CPT11	0.05	1
7	CICPT	2	80.42	125.15	9AC	0.01	0.87
7	CICPT	2	80.42	125.15	9NC	0.002	0.85
7	CICPT	2	80.42	125.15	9NC	1.5e-05	0.741
7	CICPT	2	80.42	125.15	9NC	1e-08	0.693
7	CICPT	1	80.42	122.48
7	CICPT	2	80.42	125.15
7	CICPT	3	93.1	123.01	mCPT	0.005	0.652
7	CICPT	3	93.1	123.01	mCPT	0.003	0.982
7	CICPT	3	93.1	123.01	mCPT	0.008	0.891
7	CICPT	3	93.1	123.01	hCPT	0.005	0.739
7	CICPT	3	93.1	123.01	mCPT	0.005	0.652
7	CICPT	3	93.1	123.01	mCPT	0.003	0.982
7	CICPT	3	93.1	123.01	mCPT	0.008	0.891
7	CICPT	3	93.1	123.01	hCPT	0.005	0.739
7	CICPT	3	93.1	123.01	CPT	2e-06	0.651
7	CICPT	3	93.1	123.01	CPT	1e-07	0.666
7	CICPT	3	93.1	123.01	CPT11	0.05	1
7	CICPT	3	93.1	123.01	9AC	0.01	0.818
7	CICPT	3	93.1	123.01	9NC	0.002	0.85
7	CICPT	3	93.1	123.01	9NC	1.5e-05	0.741
7	CICPT	3	93.1	123.01	9NC	1e-08	0.693
7	CICPT	3	93.1	123.01
7	CICPT	0.4	97.38	120.61	mCPT	0.005	0.652
7	CICPT	0.4	97.38	120.61	mCPT	0.003	0.982
7	CICPT	0.4	97.38	120.61	mCPT	0.008	0.853
7	CICPT	0.4	97.38	120.61	hCPT	0.005	0.721
7	CICPT	0.4	97.38	120.61	mCPT	0.005	0.652
7	CICPT	0.4	97.38	120.61	mCPT	0.003	0.982
7	CICPT	0.4	97.38	120.61	mCPT	0.008	0.853
7	CICPT	0.4	97.38	120.61	hCPT	0.005	0.721
7	CICPT	0.4	97.38	120.61	CPT	1e-07	0.666
7	CICPT	0.4	97.38	120.61	CPT11	0.05	1
7	CICPT	0.4	97.38	120.61	9AC	0.01	0.714
7	CICPT	0.4	97.38	120.61	9NC	0.002	0.705
7	CICPT	0.4	97.38	120.61	9NC	1.5e-05	0.741
7	CICPT	0.4	97.38	120.61	9NC	1e-08	0.693
7	CICPT	0.4	97.38	120.61
7	CICPT	4	97.89	123.01	mCPT	0.005	0.652
7	CICPT	4	97.89	123.01	mCPT	0.003	0.982
7	CICPT	4	97.89	123.01	mCPT	0.008	0.871
7	CICPT	4	97.89	123.01	hCPT	0.005	0.739
7	CICPT	4	97.89	123.01	mCPT	0.005	0.652
7	CICPT	4	97.89	123.01	mCPT	0.003	0.982
7	CICPT	4	97.89	123.01	mCPT	0.008	0.871
7	CICPT	4	97.89	123.01	hCPT	0.005	0.739
7	CICPT	4	97.89	123.01	CPT	2e-06	0.651
7	CICPT	4	97.89	123.01	CPT	1e-07	0.666
7	CICPT	4	97.89	123.01	CPT11	0.05	1
7	CICPT	4	97.89	123.01	9AC	0.01	0.818
7	CICPT	4	97.89	123.01	9NC	0.002	0.71
7	CICPT	4	97.89	123.01	9NC	1.5e-05	0.741
7	CICPT	4	97.89	123.01	9NC	1e-08	0.693
7	CICPT	4	97.89	123.01
9	9AC	1.6e-05	0	12.78	9NC	1e-08	1.211
9	9AC	1.6e-05	0	12.78	CPT	2e-06	1.298
9	9AC	1.6e-05	0	12.78	CPT	3.01e-06	0.935
9	9AC	1.6e-05	0	12.78	CPT11	0.0006	0.855
9	9AC	1.6e-05	0	12.78	CPT	2e-06	1.298
9	9AC	1.6e-05	0	12.78	CPT	3.01e-06	0.935
9	9AC	1.6e-05	0	12.78	CPT11	0.0006	0.855
9	9AC	1.6e-05	0	12.78	9NC	1e-08	1.211
9	9AC	1.6e-05	0	12.78			1.588
9	9NC	1e-08	0	18.06	9AC	1.6e-05	1.588
9	9NC	1e-08	0	18.06	9AC	8e-06	0.857
9	9NC	1e-08	0	18.06	9AC	1.2e-05	1.416
9	9NC	1e-08	0	18.06	CPT	2e-06	1.298
9	9NC	1e-08	0	18.06	CPT	3.01e-06	0.935
9	9NC	1e-08	0	18.06	CPT11	0.0006	0.855
9	9NC	1e-08	0	18.06	mCPT	2	0.775
9	9NC	1e-08	0	18.06	hCPT	10	0.69
9	9NC	1e-08	0	18.06	CPT	2e-06	1.298
9	9NC	1e-08	0	18.06	CPT	3.01e-06	0.935
9	9NC	1e-08	0	18.06	CPT11	0.0006	0.855
9	9NC	1e-08	0	18.06	9AC	1.6e-05	1.588
9	9NC	1e-08	0	18.06	9AC	8e-06	0.857
9	9NC	1e-08	0	18.06	9AC	1.2e-05	1.416
9	9NC	1e-08	0	18.06			1.211
9	CICPT	0.4	83.41	104.48	hCPT	0.001	0.777
9	CICPT	0.4	83.41	104.48	hCPT	0.001	0.777
9	CICPT	0.4	83.41	104.48	CPT	2e-06	0.666
9	CICPT	0.4	83.41	104.48	CPT	3.01e-06	0.806
9	CICPT	0.4	83.41	104.48	CPT11	4e-06	1.117
9	CICPT	0.4	83.41	104.48
10	CPT	1e-07	2.13	13.49	9AC	3.2e-06	0.842
10	CPT	1e-07	2.13	13.49	9NC	0.002	0.89
10	CPT	1e-07	2.13	13.49	mCPT	0.001	0.653
10	CPT	1e-07	2.13	13.49	mCPT	0.001	0.653
10	CPT	1e-07	2.13	13.49	9AC	3.2e-06	0.842
10	CPT	1e-07	2.13	13.49	9NC	0.002	0.89
10	CPT	1e-07	2.13	13.49			1.475
10	CPT	1e-07	32.8	37.9	9AC	3.2e-06	1.644
10	CPT	1e-07	32.8	37.9	9AC	6.4e-07	0.661
10	CPT	1e-07	32.8	37.9	9NC	1.5e-05	0.797
10	CPT	1e-07	32.8	37.9	9NC	1e-08	0.864
10	CPT	1e-07	32.8	37.9	SN38	2e-06	0.805
10	CPT	1e-07	32.8	37.9	SN38	3.01e-06	1.37
10	CPT	1e-07	32.8	37.9	hCPT	0.002	0.685
10	CPT	1e-07	32.8	37.9	hCPT	0.002	0.685
10	CPT	1e-07	32.8	37.9	SN38	2e-06	0.805
10	CPT	1e-07	32.8	37.9	SN38	3.01e-06	1.37
10	CPT	1e-07	32.8	37.9	9AC	3.2e-06	1.644
10	CPT	1e-07	32.8	37.9	9AC	6.4e-07	0.661
10	CPT	1e-07	32.8	37.9	9NC	1.5e-05	0.797
10	CPT	1e-07	32.8	37.9	9NC	1e-08	0.864
10	CPT	1e-07	32.8	37.9			1.111
11	CPT11	0.01	2.11	4.84	9NC	1.5e-05	1.113
11	CPT11	0.01	2.11	4.84	SN38	8e-05	0.81
11	CPT11	0.01	2.11	4.84	SN38	1e-08	0.731
11	CPT11	0.01	2.11	4.84	TPT	1e-08	0.683
11	CPT11	0.01	2.11	4.84	mCPT	0.015	1.117
11	CPT11	0.01	2.11	4.84	SN38	8e-05	0.81
11	CPT11	0.01	2.11	4.84	SN38	1e-08	0.731
11	CPT11	0.01	2.11	4.84	9NC	1.5e-05	1.113
11	CPT11	0.01	2.11	4.84	TPT	1e-08	0.683
11	CPT11	0.01	2.11	4.84			1.049
11	hCPT	0.008	104.03	105.74	mCPT	0.005	0.78
11	hCPT	0.008	104.03	105.74	mCPT	0.003	0.984
11	hCPT	0.008	104.03	105.74	mCPT	0.008	0.847
11	hCPT	0.008	104.03	105.74	mCPT	0.005	0.78
11	hCPT	0.008	104.03	105.74	mCPT	0.003	0.984
11	hCPT	0.008	104.03	105.74	mCPT	0.008	0.847
11	hCPT	0.008	104.03	105.74	CPT	8e-06	0.676
11	hCPT	0.008	104.03	105.74	CPT11	0.0015	0.795
11	hCPT	0.008	104.03	105.74	CPT11	0.002	1.092
11	hCPT	0.008	104.03	105.74	SN38	0.002	1.065
11	hCPT	0.008	104.03	105.74	SN38	8e-06	0.84
11	hCPT	0.008	104.03	105.74	SN38	8e-05	0.721
11	hCPT	0.008	104.03	105.74	SN38	1e-07	0.702
11	hCPT	0.008	104.03	105.74	SN38	5e-06	0.932
11	hCPT	0.008	104.03	105.74	9NC	0.01	0.774
11	hCPT	0.008	104.03	105.74	TPT	8e-05	0.8
11	hCPT	0.008	104.03	105.74
11	IC50_hCPT	1	104.03	105.74
11	hCPT	0.008	110.73	123	mCPT	0.005	0.975
11	hCPT	0.008	110.73	123	mCPT	0.002	0.793
11	hCPT	0.008	110.73	123	mCPT	0.003	1.336
11	hCPT	0.008	110.73	123	mCPT	0.008	1.013
11	hCPT	0.008	110.73	123	mCPT	0.015	0.691
11	hCPT	0.008	110.73	123	CICPT	3	1.085
11	hCPT	0.008	110.73	123	CICPT	2	0.896
11	hCPT	0.008	110.73	123	CICPT	4	1.125
11	hCPT	0.008	110.73	123	CICPT	0.4	1.269
11	hCPT	0.008	110.73	123	CICPT	0.08	1.041
11	hCPT	0.008	110.73	123	CICPT	5	1.069
11	hCPT	0.008	110.73	123	mCPT	0.005	0.975
11	hCPT	0.008	110.73	123	mCPT	0.002	0.793
11	hCPT	0.008	110.73	123	mCPT	0.003	1.336
11	hCPT	0.008	110.73	123	mCPT	0.008	1.013
11	hCPT	0.008	110.73	123	mCPT	0.015	0.691
11	hCPT	0.008	110.73	123	CICPT	3	1.085
11	hCPT	0.008	110.73	123	CICPT	2	0.896
11	hCPT	0.008	110.73	123	CICPT	4	1.125
11	hCPT	0.008	110.73	123	CICPT	0.4	1.269
11	hCPT	0.008	110.73	123	CICPT	0.08	1.041
11	hCPT	0.008	110.73	123	CICPT	5	1.069
11	hCPT	0.008	110.73	123	CPT	8e-06	1.183
11	hCPT	0.008	110.73	123	CPT11	0.01	0.956
11	hCPT	0.008	110.73	123	SN38	2e-06	0.733
11	hCPT	0.008	110.73	123	SN38	8e-05	0.808
11	hCPT	0.008	110.73	123	9AC	6.4e-07	0.904
11	hCPT	0.008	110.73	123	TPT	8e-05	0.729
11	hCPT	0.008	110.73	123
11	CPT11	0.01	126.21	129.02	9NC	1e-08	0.758
11	CPT11	0.01	126.21	129.02	CPT	8e-06	1.166
11	CPT11	0.01	126.21	129.02	SN38	2e-06	0.652
11	CPT11	0.01	126.21	129.02	SN38	8e-05	0.737
11	CPT11	0.01	126.21	129.02	TPT	8e-05	0.808
11	CPT11	0.01	126.21	129.02	CICPT	3	0.766
11	CPT11	0.01	126.21	129.02	CICPT	4	0.829
11	CPT11	0.01	126.21	129.02	CICPT	5	0.854
11	CPT11	0.01	126.21	129.02	CPT	8e-06	1.166
11	CPT11	0.01	126.21	129.02	SN38	2e-06	0.652
11	CPT11	0.01	126.21	129.02	SN38	8e-05	0.737
11	CPT11	0.01	126.21	129.02	9NC	1e-08	0.758
11	CPT11	0.01	126.21	129.02	TPT	8e-05	0.808
11	CPT11	0.01	126.21	129.02			1.352
12	9AC	1.2e-05	0	6.42	9NC	0.002	0.724
12	9AC	1.2e-05	0	6.42	9NC	8e-05	0.812
12	9AC	1.2e-05	0	6.42	CPT	0.002	0.918
12	9AC	1.2e-05	0	6.42	CPT	1.5e-05	0.665
12	9AC	1.2e-05	0	6.42	CPT11	0.002	0.685
12	9AC	1.2e-05	0	6.42	SN38	8e-06	0.818
12	9AC	1.2e-05	0	6.42	TPT	2.5e-05	0.912
12	9AC	1.2e-05	0	6.42	CPT	0.002	0.918
12	9AC	1.2e-05	0	6.42	CPT	1.5e-05	0.665
12	9AC	1.2e-05	0	6.42	CPT11	0.002	0.685
12	9AC	1.2e-05	0	6.42	SN38	8e-06	0.818
12	9AC	1.2e-05	0	6.42	9NC	0.002	0.724
12	9AC	1.2e-05	0	6.42	9NC	8e-05	0.812
12	9AC	1.2e-05	0	6.42	TPT	2.5e-05	0.912
12	9AC	1.2e-05	0	6.42			1.705
12	CPT11	4e-06	19.68	38.5	9AC	0.002	0.759
12	CPT11	4e-06	19.68	38.5	9NC	8e-05	0.667
12	CPT11	4e-06	19.68	38.5	9AC	0.002	0.759
12	CPT11	4e-06	19.68	38.5	9NC	8e-05	0.667
12	CPT11	4e-06	19.68	38.5			1.277
12	CICPT	0.7	95.56	104.65	mCPT	2	1.932
12	CICPT	0.7	95.56	104.65	mCPT	0.025	0.89
12	CICPT	0.7	95.56	104.65	hCPT	2	1.293
12	CICPT	0.7	95.56	104.65	hCPT	0.015	0.833
12	CICPT	0.7	95.56	104.65	mCPT	2	1.932
12	CICPT	0.7	95.56	104.65	mCPT	0.025	0.89
12	CICPT	0.7	95.56	104.65	hCPT	2	1.293
12	CICPT	0.7	95.56	104.65	hCPT	0.015	0.833
12	CICPT	0.7	95.56	104.65	CPT	8e-06	0.929
12	CICPT	0.7	95.56	104.65	CPT	1.5e-05	1.227
12	CICPT	0.7	95.56	104.65	CPT	3.01e-06	1.184
12	CICPT	0.7	95.56	104.65	CPT11	0.0015	0.896
12	CICPT	0.7	95.56	104.65	CPT11	0.002	0.809
12	CICPT	0.7	95.56	104.65	CPT11	0.0006	1.292
12	CICPT	0.7	95.56	104.65	TPT	2.5e-05	0.79
12	CICPT	0.7	95.56	104.65	TPT	1.5e-05	0.734
12	CICPT	0.7	95.56	104.65	TPT	1e-08	0.773
12	CICPT	1	95.56	101.98	mCPT	2	1.912
12	CICPT	1	95.56	101.98	mCPT	0.025	0.797
12	CICPT	1	95.56	101.98	hCPT	2	1.284
12	CICPT	1	95.56	101.98	hCPT	0.015	0.833
12	CICPT	1	95.56	101.98	mCPT	2	1.912
12	CICPT	1	95.56	101.98	mCPT	0.025	0.797
12	CICPT	1	95.56	101.98	hCPT	2	1.284
12	CICPT	1	95.56	101.98	hCPT	0.015	0.833
12	CICPT	1	95.56	101.98	CPT	8e-06	0.929
12	CICPT	1	95.56	101.98	CPT	1.5e-05	1.227
12	CICPT	1	95.56	101.98	CPT	3.01e-06	1.184
12	CICPT	1	95.56	101.98	CPT11	0.0015	0.896
12	CICPT	1	95.56	101.98	CPT11	0.002	0.809
12	CICPT	1	95.56	101.98	CPT11	0.0006	1.292
12	CICPT	1	95.56	101.98	TPT	2.5e-05	0.79
12	CICPT	1	95.56	101.98	TPT	1.5e-05	0.734
12	CICPT	1	95.56	101.98	TPT	1e-08	0.773
12	CICPT	2	95.56	104.12	mCPT	2	1.932
12	CICPT	2	95.56	104.12	mCPT	0.025	0.874
12	CICPT	2	95.56	104.12	hCPT	2	1.293
12	CICPT	2	95.56	104.12	hCPT	0.015	0.833
12	CICPT	2	95.56	104.12	mCPT	2	1.932
12	CICPT	2	95.56	104.12	mCPT	0.025	0.874
12	CICPT	2	95.56	104.12	hCPT	2	1.293
12	CICPT	2	95.56	104.12	hCPT	0.015	0.833
12	CICPT	2	95.56	104.12	CPT	8e-06	0.929
12	CICPT	2	95.56	104.12	CPT	1.5e-05	1.227
12	CICPT	2	95.56	104.12	CPT	3.01e-06	1.184
12	CICPT	2	95.56	104.12	CPT11	0.0015	0.896
12	CICPT	2	95.56	104.12	CPT11	0.002	0.809
12	CICPT	2	95.56	104.12	CPT11	0.0006	1.292
12	CICPT	2	95.56	104.12	TPT	2.5e-05	0.79
12	CICPT	2	95.56	104.12	TPT	1.5e-05	0.734
12	CICPT	2	95.56	104.12	TPT	1e-08	0.773
12	CICPT	3	95.56	106.52	mCPT	2	1.988
12	CICPT	3	95.56	106.52	mCPT	0.025	0.905
12	CICPT	3	95.56	106.52	hCPT	2	1.293
12	CICPT	3	95.56	106.52	hCPT	0.015	0.833
12	CICPT	3	95.56	106.52	mCPT	2	1.988
12	CICPT	3	95.56	106.52	mCPT	0.025	0.905
12	CICPT	3	95.56	106.52	hCPT	2	1.293
12	CICPT	3	95.56	106.52	hCPT	0.015	0.833
12	CICPT	3	95.56	106.52	CPT	8e-06	0.929
12	CICPT	3	95.56	106.52	CPT	1.5e-05	1.227
12	CICPT	3	95.56	106.52	CPT	3.01e-06	1.184
12	CICPT	3	95.56	106.52	CPT11	0.0015	0.896
12	CICPT	3	95.56	106.52	CPT11	0.002	0.809
12	CICPT	3	95.56	106.52	CPT11	0.0006	1.292
12	CICPT	3	95.56	106.52	TPT	2.5e-05	0.79
12	CICPT	3	95.56	106.52	TPT	1.5e-05	0.734
12	CICPT	3	95.56	106.52	TPT	1e-08	0.773
12	CICPT	0.7	95.56	104.65
12	CICPT	1	95.56	101.98
12	CICPT	2	95.56	104.12
12	CICPT	3	95.56	106.52
12	mCPT	2	95.56	119.55	hCPT	2	1.303
12	mCPT	2	95.56	119.55	hCPT	0.015	0.833
12	mCPT	2	95.56	119.55	CICPT	3	1.714
12	mCPT	2	95.56	119.55	CICPT	2	1.646
12	mCPT	2	95.56	119.55	CICPT	0.7	1.627
12	mCPT	2	95.56	119.55	CICPT	8	0.824
12	mCPT	2	95.56	119.55	CICPT	4	1.432
12	mCPT	2	95.56	119.55	CICPT	1	1.442
12	mCPT	2	95.56	119.55	CICPT	0.4	1.163
12	mCPT	2	95.56	119.55	CICPT	0.5	0.813
12	mCPT	2	95.56	119.55	CICPT	10	0.743
12	mCPT	2	95.56	119.55	CICPT	5	1.219
12	mCPT	2	95.56	119.55	hCPT	2	1.303
12	mCPT	2	95.56	119.55	hCPT	0.015	0.833
12	mCPT	2	95.56	119.55	CICPT	3	1.714
12	mCPT	2	95.56	119.55	CICPT	2	1.646
12	mCPT	2	95.56	119.55	CICPT	0.7	1.627
12	mCPT	2	95.56	119.55	CICPT	8	0.824
12	mCPT	2	95.56	119.55	CICPT	4	1.432
12	mCPT	2	95.56	119.55	CICPT	1	1.442
12	mCPT	2	95.56	119.55	CICPT	0.4	1.163
12	mCPT	2	95.56	119.55	CICPT	0.5	0.813
12	mCPT	2	95.56	119.55	CICPT	10	0.743
12	mCPT	2	95.56	119.55	CICPT	5	1.219
12	mCPT	2	95.56	119.55	CPT	8e-06	0.929
12	mCPT	2	95.56	119.55	CPT	1.5e-05	1.227
12	mCPT	2	95.56	119.55	CPT	3.01e-06	1.184
12	mCPT	2	95.56	119.55	CPT11	0.0015	0.896
12	mCPT	2	95.56	119.55	CPT11	0.002	0.809
12	mCPT	2	95.56	119.55	CPT11	0.0006	1.292
12	mCPT	2	95.56	119.55	9NC	3.01e-06	1.079
12	mCPT	2	95.56	119.55	TPT	8e-06	1.385
12	mCPT	2	95.56	119.55	TPT	2.5e-05	0.79
12	mCPT	2	95.56	119.55	TPT	1.5e-05	0.816
12	mCPT	2	95.56	119.55	TPT	1e-08	1.125
12	mCPT	2	95.56	119.55
13	TPT	1e-08	0	19.36	hCPT	0.0001	0.713
13	TPT	1e-08	0	19.36			1.365
14	hCPT	0.005	0	21.51	mCPT	0.005	1.213
14	hCPT	0.005	0	21.51	mCPT	0.002	1.462
14	hCPT	0.005	0	21.51	mCPT	0.008	0.857
14	hCPT	0.005	0	21.51	mCPT	2	0.903
14	hCPT	0.005	0	21.51	mCPT	10	0.999
14	hCPT	0.005	0	21.51	CICPT	0.08	0.761
14	hCPT	0.005	0	21.51	mCPT	0.005	1.213
14	hCPT	0.005	0	21.51	mCPT	0.002	1.462
14	hCPT	0.005	0	21.51	mCPT	0.008	0.857
14	hCPT	0.005	0	21.51	mCPT	2	0.903
14	hCPT	0.005	0	21.51	mCPT	10	0.999
14	hCPT	0.005	0	21.51	CICPT	0.08	0.761
14	hCPT	0.005	0	21.51	CPT	8e-06	0.813
14	hCPT	0.005	0	21.51	CPT	0.01	1.417
14	hCPT	0.005	0	21.51	CPT11	0.0015	0.739
14	hCPT	0.005	0	21.51	SN38	0.01	0.7
14	hCPT	0.005	0	21.51	SN38	1e-08	0.661
14	hCPT	0.005	0	21.51	SN38	3.01e-06	0.807
14	hCPT	0.005	0	21.51	TPT	8e-06	1.286
14	hCPT	0.005	0	21.51	TPT	2.5e-05	0.808
14	hCPT	0.005	0	21.51
14	TPT	8e-06	0	13.89	CPT	8e-06	0.813
14	TPT	8e-06	0	13.89	CPT	0.01	1.417
14	TPT	8e-06	0	13.89	CPT11	0.0015	0.739
14	TPT	8e-06	0	13.89	SN38	0.01	0.7
14	TPT	8e-06	0	13.89	SN38	1e-08	0.661
14	TPT	8e-06	0	13.89	SN38	3.01e-06	0.807
14	TPT	8e-06	0	13.89	mCPT	0.005	1.213
14	TPT	8e-06	0	13.89	mCPT	2	0.903
14	TPT	8e-06	0	13.89	mCPT	10	0.986
14	TPT	8e-06	0	13.89	hCPT	0.005	1.747
14	TPT	8e-06	0	13.89	hCPT	0.002	0.724
14	TPT	8e-06	0	13.89	hCPT	0.003	1.673
14	TPT	8e-06	0	13.89	hCPT	0.008	0.935
14	TPT	8e-06	0	13.89	hCPT	10	0.864
14	TPT	8e-06	0	13.89	hCPT	0.001	0.93
14	TPT	8e-06	0	13.89	CPT	8e-06	0.813
14	TPT	8e-06	0	13.89	CPT	0.01	1.417
14	TPT	8e-06	0	13.89	CPT11	0.0015	0.739
14	TPT	8e-06	0	13.89	SN38	0.01	0.7
14	TPT	8e-06	0	13.89	SN38	1e-08	0.661
14	TPT	8e-06	0	13.89	SN38	3.01e-06	0.807
14	TPT	8e-06	0	13.89			1.286
14	hCPT	0.003	8.28	34.43	mCPT	0.005	1.213
14	hCPT	0.003	8.28	34.43	mCPT	0.002	1.973
14	hCPT	0.003	8.28	34.43	mCPT	0.008	0.994
14	hCPT	0.003	8.28	34.43	mCPT	0.0001	0.864
14	hCPT	0.003	8.28	34.43	mCPT	2	0.903
14	hCPT	0.003	8.28	34.43	mCPT	10	0.999
14	hCPT	0.003	8.28	34.43	mCPT	0.001	0.669
14	hCPT	0.003	8.28	34.43	CICPT	0.4	0.778
14	hCPT	0.003	8.28	34.43	CICPT	0.08	1.174
14	hCPT	0.003	8.28	34.43	mCPT	0.005	1.213
14	hCPT	0.003	8.28	34.43	mCPT	0.002	1.973
14	hCPT	0.003	8.28	34.43	mCPT	0.008	0.994
14	hCPT	0.003	8.28	34.43	mCPT	0.0001	0.864
14	hCPT	0.003	8.28	34.43	mCPT	2	0.903
14	hCPT	0.003	8.28	34.43	mCPT	10	0.999
14	hCPT	0.003	8.28	34.43	mCPT	0.001	0.669
14	hCPT	0.003	8.28	34.43	CICPT	0.4	0.778
14	hCPT	0.003	8.28	34.43	CICPT	0.08	1.174
14	hCPT	0.003	8.28	34.43	CPT	8e-06	0.813
14	hCPT	0.003	8.28	34.43	CPT	0.01	1.254
14	hCPT	0.003	8.28	34.43	CPT11	0.0015	0.739
14	hCPT	0.003	8.28	34.43	SN38	1e-08	0.661
14	hCPT	0.003	8.28	34.43	SN38	3.01e-06	0.807
14	hCPT	0.003	8.28	34.43	TPT	8e-06	1.286
14	hCPT	0.003	8.28	34.43	TPT	2.5e-05	0.808
14	hCPT	0.003	8.28	34.43
14	mCPT	0.002	21.51	36.76	hCPT	0.005	1.026
14	mCPT	0.002	21.51	36.76	hCPT	0.002	0.725
14	mCPT	0.002	21.51	36.76	hCPT	0.003	1.413
14	mCPT	0.002	21.51	36.76	hCPT	0.008	0.738
14	mCPT	0.002	21.51	36.76	hCPT	0.015	1.025
14	mCPT	0.002	21.51	36.76	hCPT	0.001	0.69
14	mCPT	0.002	21.51	36.76	CICPT	0.4	0.778
14	mCPT	0.002	21.51	36.76	CICPT	0.08	1.174
14	mCPT	0.002	21.51	36.76	hCPT	0.005	1.026
14	mCPT	0.002	21.51	36.76	hCPT	0.002	0.725
14	mCPT	0.002	21.51	36.76	hCPT	0.003	1.413
14	mCPT	0.002	21.51	36.76	hCPT	0.008	0.738
14	mCPT	0.002	21.51	36.76	hCPT	0.015	1.025
14	mCPT	0.002	21.51	36.76	hCPT	0.001	0.69
14	mCPT	0.002	21.51	36.76	CICPT	0.4	0.778
14	mCPT	0.002	21.51	36.76	CICPT	0.08	1.174
14	mCPT	0.002	21.51	36.76	CPT11	0.0015	0.731
14	mCPT	0.002	21.51	36.76	TPT	8e-06	0.753
14	mCPT	0.002	21.51	36.76
14	hCPT	0.005	26.59	27.01	mCPT	0.002	1.859
14	hCPT	0.005	26.59	27.01	mCPT	0.0001	0.74
14	hCPT	0.005	26.59	27.01	CICPT	0.08	1.071
14	hCPT	0.005	26.59	27.01	mCPT	0.002	1.859
14	hCPT	0.005	26.59	27.01	mCPT	0.0001	0.74
14	hCPT	0.005	26.59	27.01	CICPT	0.08	1.071
14	hCPT	0.005	26.59	27.01
14	hCPT	0.003	92.69	95.89	mCPT	0.005	0.833
14	hCPT	0.003	92.69	95.89	mCPT	0.003	0.938
14	hCPT	0.003	92.69	95.89	mCPT	0.015	0.956
14	hCPT	0.003	92.69	95.89	mCPT	0.005	0.833
14	hCPT	0.003	92.69	95.89	mCPT	0.003	0.938
14	hCPT	0.003	92.69	95.89	mCPT	0.015	0.956
14	hCPT	0.003	92.69	95.89	CPT11	0.001	1.159
14	hCPT	0.003	92.69	95.89	SN38	0.002	0.69
14	hCPT	0.003	92.69	95.89	SN38	2e-06	0.802
14	hCPT	0.003	92.69	95.89	SN38	8e-06	0.775
14	hCPT	0.003	92.69	95.89	SN38	5e-06	0.914
14	hCPT	0.003	92.69	95.89	SN38	3.01e-06	1.098
14	hCPT	0.003	92.69	95.89	TPT	8e-06	0.783
14	hCPT	0.003	92.69	95.89	TPT	1.5e-05	0.959
14	hCPT	0.003	92.69	95.89
14	hCPT	0.003	98.96	111.27	mCPT	0.005	0.782
14	hCPT	0.003	98.96	111.27	mCPT	0.003	0.991
14	hCPT	0.003	98.96	111.27	mCPT	0.015	0.867
14	hCPT	0.003	98.96	111.27	mCPT	0.005	0.782
14	hCPT	0.003	98.96	111.27	mCPT	0.003	0.991
14	hCPT	0.003	98.96	111.27	mCPT	0.015	0.867
14	hCPT	0.003	98.96	111.27	CPT11	0.001	1.063
14	hCPT	0.003	98.96	111.27	SN38	3.01e-06	0.955
14	hCPT	0.003	98.96	111.27	9NC	0.01	0.911
14	hCPT	0.003	98.96	111.27	TPT	8e-06	1.677
14	hCPT	0.003	98.96	111.27
14	TPT	8e-06	98.96	111.27	9NC	0.01	0.911
14	TPT	8e-06	98.96	111.27	CPT11	0.001	1.063
14	TPT	8e-06	98.96	111.27	SN38	3.01e-06	0.955
14	TPT	8e-06	98.96	111.27	mCPT	0.005	0.782
14	TPT	8e-06	98.96	111.27	mCPT	0.003	0.991
14	TPT	8e-06	98.96	111.27	mCPT	0.015	0.867
14	TPT	8e-06	98.96	111.27	hCPT	0.002	0.752
14	TPT	8e-06	98.96	111.27	hCPT	0.003	1.15
14	TPT	8e-06	98.96	111.27	CPT11	0.001	1.063
14	TPT	8e-06	98.96	111.27	SN38	3.01e-06	0.955
14	TPT	8e-06	98.96	111.27	9NC	0.01	0.911
14	TPT	8e-06	98.96	111.27			1.677
14	hCPT	0.003	113.17	114.81	mCPT	0.005	1.024
14	hCPT	0.003	113.17	114.81	mCPT	0.003	1.043
14	hCPT	0.003	113.17	114.81	mCPT	0.005	1.024
14	hCPT	0.003	113.17	114.81	mCPT	0.003	1.043
14	hCPT	0.003	113.17	114.81	9NC	0.01	0.815
14	hCPT	0.003	113.17	114.81	TPT	8e-06	0.681
14	hCPT	0.003	113.17	114.81
14	hCPT	0.003	115.2	125.88	mCPT	0.005	0.874
14	hCPT	0.003	115.2	125.88	mCPT	0.003	1.049
14	hCPT	0.003	115.2	125.88	mCPT	0.015	0.717
14	hCPT	0.003	115.2	125.88	mCPT	0.005	0.874
14	hCPT	0.003	115.2	125.88	mCPT	0.003	1.049
14	hCPT	0.003	115.2	125.88	mCPT	0.015	0.717
14	hCPT	0.003	115.2	125.88	9NC	0.01	0.76
14	hCPT	0.003	115.2	125.88	TPT	1e-07	0.669
14	hCPT	0.003	115.2	125.88
14	hCPT	0.003	134.3	138.18
15	mCPT	2	20.24	39.72	hCPT	0.005	1.054
15	mCPT	2	20.24	39.72	hCPT	0.002	1.099
15	mCPT	2	20.24	39.72	hCPT	0.008	1.146
15	mCPT	2	20.24	39.72	hCPT	2	0.876
15	mCPT	2	20.24	39.72	hCPT	10	0.821
15	mCPT	2	20.24	39.72	CICPT	0.5	0.726
15	mCPT	2	20.24	39.72	CICPT	10	0.871
15	mCPT	2	20.24	39.72	hCPT	0.005	1.054
15	mCPT	2	20.24	39.72	hCPT	0.002	1.099
15	mCPT	2	20.24	39.72	hCPT	0.008	1.146
15	mCPT	2	20.24	39.72	hCPT	2	0.876
15	mCPT	2	20.24	39.72	hCPT	10	0.821
15	mCPT	2	20.24	39.72	CICPT	0.5	0.726
15	mCPT	2	20.24	39.72	CICPT	10	0.871
15	mCPT	2	20.24	39.72	CPT11	1.6e-05	0.773
15	mCPT	2	20.24	39.72	9AC	3.2e-06	1.305
15	mCPT	2	20.24	39.72
16	CPT	3.01e-06	1.08	10.36	CPT11	0.05	1.156
16	CPT	3.01e-06	1.08	10.36	CPT11	0.0006	0.994
16	CPT	3.01e-06	1.08	10.36	SN38	2e-06	0.665
16	CPT	3.01e-06	1.08	10.36	SN38	1e-07	1.012
16	CPT	3.01e-06	1.08	10.36	TPT	0.002	0.66
16	CPT	3.01e-06	1.08	10.36	TPT	0.01	0.782
16	CPT	3.01e-06	1.08	10.36	mCPT	2	1.424
16	CPT	3.01e-06	1.08	10.36	mCPT	10	0.807
16	CPT	3.01e-06	1.08	10.36	mCPT	2	1.424
16	CPT	3.01e-06	1.08	10.36	mCPT	10	0.807
16	CPT	3.01e-06	1.08	10.36	CPT11	0.05	1.156
16	CPT	3.01e-06	1.08	10.36	CPT11	0.0006	0.994
16	CPT	3.01e-06	1.08	10.36	SN38	2e-06	0.665
16	CPT	3.01e-06	1.08	10.36	SN38	1e-07	1.012
16	CPT	3.01e-06	1.08	10.36	TPT	0.002	0.66
16	CPT	3.01e-06	1.08	10.36	TPT	0.01	0.782
16	CPT	3.01e-06	1.08	10.36			1.345
16	CPT	3.01e-06	29.97	34.22	CPT11	0.05	0.793
16	CPT	3.01e-06	29.97	34.22	CPT11	0.0006	0.748
16	CPT	3.01e-06	29.97	34.22	SN38	1e-08	0.733
16	CPT	3.01e-06	29.97	34.22	mCPT	2	1.411
16	CPT	3.01e-06	29.97	34.22	mCPT	0.001	0.75
16	CPT	3.01e-06	29.97	34.22	hCPT	2	0.728
16	CPT	3.01e-06	29.97	34.22	hCPT	10	0.948
16	CPT	3.01e-06	29.97	34.22	mCPT	2	1.411
16	CPT	3.01e-06	29.97	34.22	mCPT	0.001	0.75
16	CPT	3.01e-06	29.97	34.22	hCPT	2	0.728
16	CPT	3.01e-06	29.97	34.22	hCPT	10	0.948
16	CPT	3.01e-06	29.97	34.22	CPT11	0.05	0.793
16	CPT	3.01e-06	29.97	34.22	CPT11	0.0006	0.748
16	CPT	3.01e-06	29.97	34.22	SN38	1e-08	0.733
16	CPT	3.01e-06	29.97	34.22			1.019
16	mCPT	0.003	38.51	59.68	hCPT	0.005	0.798
16	mCPT	0.003	38.51	59.68	hCPT	0.002	1.142
16	mCPT	0.003	38.51	59.68	hCPT	0.003	0.823
16	mCPT	0.003	38.51	59.68	hCPT	10	0.954
16	mCPT	0.003	38.51	59.68	hCPT	0.001	1.769
16	mCPT	0.003	38.51	59.68	CICPT	0.08	0.701
16	mCPT	0.003	38.51	59.68	hCPT	0.005	0.798
16	mCPT	0.003	38.51	59.68	hCPT	0.002	1.142
16	mCPT	0.003	38.51	59.68	hCPT	0.003	0.823
16	mCPT	0.003	38.51	59.68	hCPT	10	0.954
16	mCPT	0.003	38.51	59.68	hCPT	0.001	1.769
16	mCPT	0.003	38.51	59.68	CICPT	0.08	0.701
16	mCPT	0.003	38.51	59.68	CPT	1e-07	0.743
16	mCPT	0.003	38.51	59.68	CPT	1e-08	0.953
16	mCPT	0.003	38.51	59.68	CPT	3.01e-06	0.906
16	mCPT	0.003	38.51	59.68	CPT11	0.05	0.676
16	mCPT	0.003	38.51	59.68	SN38	0.002	0.75
16	mCPT	0.003	38.51	59.68	SN38	1e-08	0.717
16	mCPT	0.003	38.51	59.68	TPT	3.01e-06	0.704
16	mCPT	0.003	38.51	59.68
16	mCPT	0.001	40.65	66.1	hCPT	0.005	0.798
16	mCPT	0.001	40.65	66.1	hCPT	0.002	1.142
16	mCPT	0.001	40.65	66.1	hCPT	0.003	0.823
16	mCPT	0.001	40.65	66.1	hCPT	10	0.835
16	mCPT	0.001	40.65	66.1	hCPT	0.001	1.769
16	mCPT	0.001	40.65	66.1	CICPT	0.08	0.701
16	mCPT	0.001	40.65	66.1	hCPT	0.005	0.798
16	mCPT	0.001	40.65	66.1	hCPT	0.002	1.142
16	mCPT	0.001	40.65	66.1	hCPT	0.003	0.823
16	mCPT	0.001	40.65	66.1	hCPT	10	0.835
16	mCPT	0.001	40.65	66.1	hCPT	0.001	1.769
16	mCPT	0.001	40.65	66.1	CICPT	0.08	0.701
16	mCPT	0.001	40.65	66.1	CPT	1e-07	0.743
16	mCPT	0.001	40.65	66.1	CPT	1e-08	0.936
16	mCPT	0.001	40.65	66.1	CPT	3.01e-06	0.878
16	mCPT	0.001	40.65	66.1	CPT11	0.05	0.676
16	mCPT	0.001	40.65	66.1	SN38	0.002	0.78
16	mCPT	0.001	40.65	66.1	SN38	1e-08	0.698
16	mCPT	0.001	40.65	66.1	TPT	3.01e-06	0.704
16	mCPT	0.001	40.65	66.1
16	hCPT	0.001	44.45	69.05	mCPT	0.005	2.287
16	hCPT	0.001	44.45	69.05	mCPT	0.003	1.537
16	hCPT	0.001	44.45	69.05	mCPT	0.008	0.838
16	hCPT	0.001	44.45	69.05	mCPT	0.0001	0.996
16	hCPT	0.001	44.45	69.05	mCPT	0.015	0.712
16	hCPT	0.001	44.45	69.05	mCPT	0.001	1.318
16	hCPT	0.001	44.45	69.05	CICPT	0.08	0.701
16	hCPT	0.001	44.45	69.05	mCPT	0.005	2.287
16	hCPT	0.001	44.45	69.05	mCPT	0.003	1.537
16	hCPT	0.001	44.45	69.05	mCPT	0.008	0.838
16	hCPT	0.001	44.45	69.05	mCPT	0.0001	0.996
16	hCPT	0.001	44.45	69.05	mCPT	0.015	0.712
16	hCPT	0.001	44.45	69.05	mCPT	0.001	1.318
16	hCPT	0.001	44.45	69.05	CICPT	0.08	0.701
16	hCPT	0.001	44.45	69.05	CPT	1e-07	0.743
16	hCPT	0.001	44.45	69.05	CPT	1e-08	0.681
16	hCPT	0.001	44.45	69.05	CPT	3.01e-06	0.7
16	hCPT	0.001	44.45	69.05	CPT11	0.05	0.653
16	hCPT	0.001	44.45	69.05	SN38	0.002	0.78
16	hCPT	0.001	44.45	69.05	TPT	3.01e-06	0.704
16	hCPT	0.001	44.45	69.05
16	mCPT	0.005	57.79	65.77	hCPT	0.005	0.798
16	mCPT	0.005	57.79	65.77	hCPT	0.002	1.142
16	mCPT	0.005	57.79	65.77	hCPT	0.003	0.823
16	mCPT	0.005	57.79	65.77	hCPT	10	0.682
16	mCPT	0.005	57.79	65.77	hCPT	0.001	1.769
16	mCPT	0.005	57.79	65.77	hCPT	0.005	0.798
16	mCPT	0.005	57.79	65.77	hCPT	0.002	1.142
16	mCPT	0.005	57.79	65.77	hCPT	0.003	0.823
16	mCPT	0.005	57.79	65.77	hCPT	10	0.682
16	mCPT	0.005	57.79	65.77	hCPT	0.001	1.769
16	mCPT	0.005	57.79	65.77	CPT	1e-07	0.743
16	mCPT	0.005	57.79	65.77	CPT	3.01e-06	0.7
16	mCPT	0.005	57.79	65.77	SN38	0.002	0.78
16	mCPT	0.005	57.79	65.77
17	CICPT	3	93.98	126.46	mCPT	0.005	1.315
17	CICPT	3	93.98	126.46	mCPT	0.003	0.869
17	CICPT	3	93.98	126.46	mCPT	0.008	1.086
17	CICPT	3	93.98	126.46	mCPT	0.0001	0.995
17	CICPT	3	93.98	126.46	hCPT	0.005	0.866
17	CICPT	3	93.98	126.46	hCPT	0.002	1.594
17	CICPT	3	93.98	126.46	hCPT	0.008	1.138
17	CICPT	3	93.98	126.46	hCPT	0.0001	1.557
17	CICPT	3	93.98	126.46	hCPT	0.025	0.748
17	CICPT	3	93.98	126.46	hCPT	0.015	1.039
17	CICPT	3	93.98	126.46	hCPT	10	0.96
17	CICPT	3	93.98	126.46	mCPT	0.005	1.315
17	CICPT	3	93.98	126.46	mCPT	0.003	0.869
17	CICPT	3	93.98	126.46	mCPT	0.008	1.086
17	CICPT	3	93.98	126.46	mCPT	0.0001	0.995
17	CICPT	3	93.98	126.46	hCPT	0.005	0.866
17	CICPT	3	93.98	126.46	hCPT	0.002	1.594
17	CICPT	3	93.98	126.46	hCPT	0.008	1.138
17	CICPT	3	93.98	126.46	hCPT	0.0001	1.557
17	CICPT	3	93.98	126.46	hCPT	0.025	0.748
17	CICPT	3	93.98	126.46	hCPT	0.015	1.039
17	CICPT	3	93.98	126.46	hCPT	10	0.96
17	CICPT	3	93.98	126.46
17	CICPT	2	95.99	126.46	mCPT	0.005	1.315
17	CICPT	2	95.99	126.46	mCPT	0.003	0.869
17	CICPT	2	95.99	126.46	mCPT	0.008	1.086
17	CICPT	2	95.99	126.46	mCPT	0.0001	0.995
17	CICPT	2	95.99	126.46	hCPT	0.005	0.866
17	CICPT	2	95.99	126.46	hCPT	0.002	1.594
17	CICPT	2	95.99	126.46	hCPT	0.008	1.138
17	CICPT	2	95.99	126.46	hCPT	0.0001	1.557
17	CICPT	2	95.99	126.46	hCPT	0.025	0.748
17	CICPT	2	95.99	126.46	hCPT	0.015	1.039
17	CICPT	2	95.99	126.46	hCPT	10	0.96
17	CICPT	2	95.99	126.46	mCPT	0.005	1.315
17	CICPT	2	95.99	126.46	mCPT	0.003	0.869
17	CICPT	2	95.99	126.46	mCPT	0.008	1.086
17	CICPT	2	95.99	126.46	mCPT	0.0001	0.995
17	CICPT	2	95.99	126.46	hCPT	0.005	0.866
17	CICPT	2	95.99	126.46	hCPT	0.002	1.594
17	CICPT	2	95.99	126.46	hCPT	0.008	1.138
17	CICPT	2	95.99	126.46	hCPT	0.0001	1.557
17	CICPT	2	95.99	126.46	hCPT	0.025	0.748
17	CICPT	2	95.99	126.46	hCPT	0.015	1.039
17	CICPT	2	95.99	126.46	hCPT	10	0.96
17	CICPT	2	95.99	126.46
17	CICPT	0.7	97.56	126.46	mCPT	0.005	1.315
17	CICPT	0.7	97.56	126.46	mCPT	0.003	0.869
17	CICPT	0.7	97.56	126.46	mCPT	0.008	1.086
17	CICPT	0.7	97.56	126.46	mCPT	0.0001	0.995
17	CICPT	0.7	97.56	126.46	hCPT	0.005	0.866
17	CICPT	0.7	97.56	126.46	hCPT	0.002	1.594
17	CICPT	0.7	97.56	126.46	hCPT	0.008	1.138
17	CICPT	0.7	97.56	126.46	hCPT	0.0001	1.557
17	CICPT	0.7	97.56	126.46	hCPT	0.025	0.748
17	CICPT	0.7	97.56	126.46	hCPT	0.015	1.039
17	CICPT	0.7	97.56	126.46	hCPT	10	0.96
17	CICPT	0.7	97.56	126.46	mCPT	0.005	1.315
17	CICPT	0.7	97.56	126.46	mCPT	0.003	0.869
17	CICPT	0.7	97.56	126.46	mCPT	0.008	1.086
17	CICPT	0.7	97.56	126.46	mCPT	0.0001	0.995
17	CICPT	0.7	97.56	126.46	hCPT	0.005	0.866
17	CICPT	0.7	97.56	126.46	hCPT	0.002	1.594
17	CICPT	0.7	97.56	126.46	hCPT	0.008	1.138
17	CICPT	0.7	97.56	126.46	hCPT	0.0001	1.557
17	CICPT	0.7	97.56	126.46	hCPT	0.025	0.748
17	CICPT	0.7	97.56	126.46	hCPT	0.015	1.039
17	CICPT	0.7	97.56	126.46	hCPT	10	0.96
17	CICPT	0.7	97.56	126.46
17	hCPT	0.0001	98.14	114.41	mCPT	0.005	1.315
17	hCPT	0.0001	98.14	114.41	mCPT	0.003	0.869
17	hCPT	0.0001	98.14	114.41	mCPT	0.008	1.005
17	hCPT	0.0001	98.14	114.41	mCPT	0.0001	0.995
17	hCPT	0.0001	98.14	114.41	CICPT	3	2.198
17	hCPT	0.0001	98.14	114.41	CICPT	2	1.985
17	hCPT	0.0001	98.14	114.41	CICPT	0.7	1.583
17	hCPT	0.0001	98.14	114.41	CICPT	8	0.674
17	hCPT	0.0001	98.14	114.41	CICPT	4	1.684
17	hCPT	0.0001	98.14	114.41	CICPT	1	1.311
17	hCPT	0.0001	98.14	114.41	CICPT	0.4	1.032
17	hCPT	0.0001	98.14	114.41	CICPT	0.5	1.599
17	hCPT	0.0001	98.14	114.41	CICPT	10	0.652
17	hCPT	0.0001	98.14	114.41	CICPT	0.08	0.716
17	hCPT	0.0001	98.14	114.41	CICPT	5	1.408
17	hCPT	0.0001	98.14	114.41	mCPT	0.005	1.315
17	hCPT	0.0001	98.14	114.41	mCPT	0.003	0.869
17	hCPT	0.0001	98.14	114.41	mCPT	0.008	1.005
17	hCPT	0.0001	98.14	114.41	mCPT	0.0001	0.995
17	hCPT	0.0001	98.14	114.41	CICPT	3	2.198
17	hCPT	0.0001	98.14	114.41	CICPT	2	1.985
17	hCPT	0.0001	98.14	114.41	CICPT	0.7	1.583
17	hCPT	0.0001	98.14	114.41	CICPT	8	0.674
17	hCPT	0.0001	98.14	114.41	CICPT	4	1.684
17	hCPT	0.0001	98.14	114.41	CICPT	1	1.311
17	hCPT	0.0001	98.14	114.41	CICPT	0.4	1.032
17	hCPT	0.0001	98.14	114.41	CICPT	0.5	1.599
17	hCPT	0.0001	98.14	114.41	CICPT	10	0.652
17	hCPT	0.0001	98.14	114.41	CICPT	0.08	0.716
17	hCPT	0.0001	98.14	114.41	CICPT	5	1.408
17	hCPT	0.0001	98.14	114.41
17	CICPT	0.5	99.21	126.46	mCPT	0.005	1.315
17	CICPT	0.5	99.21	126.46	mCPT	0.003	0.869
17	CICPT	0.5	99.21	126.46	mCPT	0.008	1.086
17	CICPT	0.5	99.21	126.46	mCPT	0.0001	0.995
17	CICPT	0.5	99.21	126.46	hCPT	0.005	0.866
17	CICPT	0.5	99.21	126.46	hCPT	0.002	1.594
17	CICPT	0.5	99.21	126.46	hCPT	0.008	1.138
17	CICPT	0.5	99.21	126.46	hCPT	0.0001	1.557
17	CICPT	0.5	99.21	126.46	hCPT	0.025	0.748
17	CICPT	0.5	99.21	126.46	hCPT	0.015	0.687
17	CICPT	0.5	99.21	126.46	hCPT	10	0.96
17	CICPT	0.5	99.21	126.46	mCPT	0.005	1.315
17	CICPT	0.5	99.21	126.46	mCPT	0.003	0.869
17	CICPT	0.5	99.21	126.46	mCPT	0.008	1.086
17	CICPT	0.5	99.21	126.46	mCPT	0.0001	0.995
17	CICPT	0.5	99.21	126.46	hCPT	0.005	0.866
17	CICPT	0.5	99.21	126.46	hCPT	0.002	1.594
17	CICPT	0.5	99.21	126.46	hCPT	0.008	1.138
17	CICPT	0.5	99.21	126.46	hCPT	0.0001	1.557
17	CICPT	0.5	99.21	126.46	hCPT	0.025	0.748
17	CICPT	0.5	99.21	126.46	hCPT	0.015	0.687
17	CICPT	0.5	99.21	126.46	hCPT	10	0.96
17	CICPT	4	99.21	126.46	mCPT	0.005	1.315
17	CICPT	4	99.21	126.46	mCPT	0.003	0.869
17	CICPT	4	99.21	126.46	mCPT	0.008	1.086
17	CICPT	4	99.21	126.46	mCPT	0.0001	0.995
17	CICPT	4	99.21	126.46	hCPT	0.005	0.866
17	CICPT	4	99.21	126.46	hCPT	0.002	1.594
17	CICPT	4	99.21	126.46	hCPT	0.008	1.138
17	CICPT	4	99.21	126.46	hCPT	0.0001	1.557
17	CICPT	4	99.21	126.46	hCPT	0.025	0.748
17	CICPT	4	99.21	126.46	hCPT	0.015	0.687
17	CICPT	4	99.21	126.46	hCPT	10	0.96
17	CICPT	4	99.21	126.46	mCPT	0.005	1.315
17	CICPT	4	99.21	126.46	mCPT	0.003	0.869
17	CICPT	4	99.21	126.46	mCPT	0.008	1.086
17	CICPT	4	99.21	126.46	mCPT	0.0001	0.995
17	CICPT	4	99.21	126.46	hCPT	0.005	0.866
17	CICPT	4	99.21	126.46	hCPT	0.002	1.594
17	CICPT	4	99.21	126.46	hCPT	0.008	1.138
17	CICPT	4	99.21	126.46	hCPT	0.0001	1.557
17	CICPT	4	99.21	126.46	hCPT	0.025	0.748
17	CICPT	4	99.21	126.46	hCPT	0.015	0.687
17	CICPT	4	99.21	126.46	hCPT	10	0.96
17	CICPT	0.5	99.21	126.46
17	CICPT	4	99.21	126.46
18	IC50_mCPT	1	95.46	99.04
20	SN38	8e-05	40.55	72.27	9NC	8e-05	0.949
20	SN38	8e-05	40.55	72.27	9NC	5e-06	1.105
20	SN38	8e-05	40.55	72.27	9NC	1.5e-05	0.89
20	SN38	8e-05	40.55	72.27	CPT	8e-06	0.945
20	SN38	8e-05	40.55	72.27	CPT	8e-05	1.273
20	SN38	8e-05	40.55	72.27	CPT	0.01	1.099
20	SN38	8e-05	40.55	72.27	CPT	1.5e-05	1.371
20	SN38	8e-05	40.55	72.27	CPT	3.01e-06	0.746
20	SN38	8e-05	40.55	72.27	CPT11	0.0015	1.262
20	SN38	8e-05	40.55	72.27	CPT11	0.002	1.704
20	SN38	8e-05	40.55	72.27	CPT11	0.05	0.783
20	SN38	8e-05	40.55	72.27	CPT11	0.01	1.705
20	SN38	8e-05	40.55	72.27	CPT11	0.0006	0.941
20	SN38	8e-05	40.55	72.27	CPT11	4e-06	0.867
20	SN38	8e-05	40.55	72.27	CPT11	0.001	0.709
20	SN38	8e-05	40.55	72.27	CPT11	0.006	1.577
20	SN38	8e-05	40.55	72.27	TPT	2.5e-05	1.091
20	SN38	8e-05	40.55	72.27	TPT	8e-05	1.336
20	SN38	8e-05	40.55	72.27	TPT	1e-08	1.033
20	SN38	8e-05	40.55	72.27	hCPT	10	1.508
20	SN38	8e-05	40.55	72.27	CICPT	3	0.715
20	SN38	8e-05	40.55	72.27	CICPT	10	0.693
20	SN38	8e-05	40.55	72.27	CICPT	5	0.744
20	SN38	8e-05	40.55	72.27	CPT	8e-06	0.945
20	SN38	8e-05	40.55	72.27	CPT	8e-05	1.273
20	SN38	8e-05	40.55	72.27	CPT	0.01	1.099
20	SN38	8e-05	40.55	72.27	CPT	1.5e-05	1.371
20	SN38	8e-05	40.55	72.27	CPT	3.01e-06	0.746
20	SN38	8e-05	40.55	72.27	CPT11	0.0015	1.262
20	SN38	8e-05	40.55	72.27	CPT11	0.002	1.704
20	SN38	8e-05	40.55	72.27	CPT11	0.05	0.783
20	SN38	8e-05	40.55	72.27	CPT11	0.01	1.705
20	SN38	8e-05	40.55	72.27	CPT11	0.0006	0.941
20	SN38	8e-05	40.55	72.27	CPT11	4e-06	0.867
20	SN38	8e-05	40.55	72.27	CPT11	0.001	0.709
20	SN38	8e-05	40.55	72.27	CPT11	0.006	1.577
20	SN38	8e-05	40.55	72.27	9NC	8e-05	0.949
20	SN38	8e-05	40.55	72.27	9NC	5e-06	1.105
20	SN38	8e-05	40.55	72.27	9NC	1.5e-05	0.89
20	SN38	8e-05	40.55	72.27	TPT	2.5e-05	1.091
20	SN38	8e-05	40.55	72.27	TPT	8e-05	1.336
20	SN38	8e-05	40.55	72.27	TPT	1e-08	1.033
20	SN38	8e-05	40.55	72.27			1.673
20	CPT11	0.006	42.28	72.27	9NC	8e-05	0.949
20	CPT11	0.006	42.28	72.27	9NC	5e-06	1.105
20	CPT11	0.006	42.28	72.27	9NC	1.5e-05	0.89
20	CPT11	0.006	42.28	72.27	CPT	8e-06	0.945
20	CPT11	0.006	42.28	72.27	CPT	8e-05	1.273
20	CPT11	0.006	42.28	72.27	CPT	0.01	1.099
20	CPT11	0.006	42.28	72.27	CPT	1.5e-05	1.371
20	CPT11	0.006	42.28	72.27	CPT	3.01e-06	0.746
20	CPT11	0.006	42.28	72.27	SN38	8e-06	2.134
20	CPT11	0.006	42.28	72.27	SN38	8e-05	1.673
20	CPT11	0.006	42.28	72.27	SN38	0.01	1
20	CPT11	0.006	42.28	72.27	SN38	5e-06	1.731
20	CPT11	0.006	42.28	72.27	SN38	3.01e-06	0.815
20	CPT11	0.006	42.28	72.27	TPT	2.5e-05	1.091
20	CPT11	0.006	42.28	72.27	TPT	8e-05	1.336
20	CPT11	0.006	42.28	72.27	TPT	1e-08	1.033
20	CPT11	0.006	42.28	72.27	hCPT	10	1.508
20	CPT11	0.006	42.28	72.27	CICPT	3	0.715
20	CPT11	0.006	42.28	72.27	CICPT	10	0.693
20	CPT11	0.006	42.28	72.27	CICPT	5	0.744
20	CPT11	0.006	42.28	72.27	CPT	8e-06	0.945
20	CPT11	0.006	42.28	72.27	CPT	8e-05	1.273
20	CPT11	0.006	42.28	72.27	CPT	0.01	1.099
20	CPT11	0.006	42.28	72.27	CPT	1.5e-05	1.371
20	CPT11	0.006	42.28	72.27	CPT	3.01e-06	0.746
20	CPT11	0.006	42.28	72.27	SN38	8e-06	2.134
20	CPT11	0.006	42.28	72.27	SN38	8e-05	1.673
20	CPT11	0.006	42.28	72.27	SN38	0.01	1
20	CPT11	0.006	42.28	72.27	SN38	5e-06	1.731
20	CPT11	0.006	42.28	72.27	SN38	3.01e-06	0.815
20	CPT11	0.006	42.28	72.27	9NC	8e-05	0.949
20	CPT11	0.006	42.28	72.27	9NC	5e-06	1.105
20	CPT11	0.006	42.28	72.27	9NC	1.5e-05	0.89
20	CPT11	0.006	42.28	72.27	TPT	2.5e-05	1.091
20	CPT11	0.006	42.28	72.27	TPT	8e-05	1.336
20	CPT11	0.006	42.28	72.27	TPT	1e-08	1.033
20	CPT11	0.01	42.28	72.27	9NC	8e-05	0.949
20	CPT11	0.01	42.28	72.27	9NC	5e-06	1.105
20	CPT11	0.01	42.28	72.27	9NC	1.5e-05	0.89
20	CPT11	0.01	42.28	72.27	CPT	8e-06	0.945
20	CPT11	0.01	42.28	72.27	CPT	8e-05	1.273
20	CPT11	0.01	42.28	72.27	CPT	0.01	1.099
20	CPT11	0.01	42.28	72.27	CPT	1.5e-05	1.371
[truncated: 330 more rows]
